# Supplementary material for: Identification of Burkholderia cenocepacia non-coding RNAs expressed during Caenorhabditis elegans infection
Source: Appl Microbiol Biotechnol. 2023 Apr 25;107(11):3653–71. doi: 10.1007/s00253-023-12530-3 (PMC10175445; doi:10.1007/s00253-023-12530-3)
Supplement: Supplementary file 2 — Supplementary file2 (XLSX 2116 KB) [file 253_2023_12530_MOESM2_ESM.xlsx]

## Sheet: Title page
Supplemental Material
Applied Microbiology and Biotechnology
Identification of Burkholderia cenocepacia non-coding RNAs expressed during Caenorhabditis elegans infection
Tiago Pita a, b, c, Joana R. Feliciano a, b, c*, Jorge H. Leitão a, b, c *
a iBB-Institute for Bioengineering and Biosciences, Instituto Superior Técnico, Universidade de Lisboa, 1049-001 Lisbon, Portugal
b Department of Bioengineering, Instituto Superior Técnico, Universidade de Lisboa, 1049-001 Lisbon, Portugal
c Associate Laboratory i4HB-Institute for Health and Bioeconomy at Instituto Superior Técnico, Universidade de Lisboa, Av. Rovisco Pais, 1049-001 Lisbon, Portugal
* Correspondence (J.H.L): e-mail: jorgeleitao@tecnico.ulisboa.pt, telephone number: +35 21 8417688, (J.R.F.): email: joana.feliciano@tecnico.ulisboa.pt, telephone number: +35 21 8417688

## Sheet: Primers (S1)
Pita et al; Identification of Burkholderia cenocepacia non-coding RNAs expressed during Caenorhabditis elegans infection
Table S1 - Primers for sRNAs overexpression or silencing and for RT-PCR
	Primer name	Primer sequence (5' → 3')
sRNA overexpression	RIT11bNestFW	GCTGATCGTCCCCTGTTTGA
	RIT11bNestRV	ATTTCGGCCGCAAGGAAATG
	RIT11bSupFW	TAGCATATGGACATCCCGTTCGGC
	RIT11bSupRV	CTCTAGAACGTTTTCGTCGCACCAA
	RIT32NestFW	TGACGGGTTACAACTGGCAA
	RIT32NestRV	GCGCCGATGTAGTAGACCTC
	RIT32SupFW	GTACATATGGGTACGCGGCTGGT
	RIT32SupRV	ATCTAGAAGCACGAATTCTCCGGGC
	RIT55NestFW	GCTATCCCGAGGTCAAGGTG
	RIT55NestRV	GCTGAGACGAGGTGAACCAT
	RIT55SupFW	TAGCATATGCCCATTTCGTGAAGGA
	RIT55SupRV	CTCTAGAGTAAAAGGCCTTCATCG
sRNA silencing	RIT2asilencFW	CATATGGGCACTTTGTGCCTCGATTGTCTCCTCGTTCTCCACCTGTCTAGA
	RIT2asilencRV	TCTAGACAGGTGGAGAACGAGGAGACAATCGAGGCACAAAGTGCCCATATG
	RIT98silencFW	CATATGCTTGCTGCAGCCTTCTTCGATGCCTTGTGGTGCTTCTTGGTCTAGA
	RIT98silencRV	TCTAGACCAAGAAGCACCACAAGGCATCGAAGAAGGCTGCAGCAAGCATATG
	RIT43silencFW	CATATGCCATCAACCCTCTCGATCCGCCAGCGGTCTGAGATACCTCTAGA
	RIT43silencRV	TCTAGAGGTATCTCAGACCGCTGGCGGATCGAGAGGGTTGATGGCATATG
RT-qPCR	RIT11b_Fw	AGAATAGATAAGTTCTACGGGGTAGCA
	RIT11b_Rv	TCAGACGACGGAACGTCGCTTATG
	RIT43_Fw	CGAGCCGAATTTCCGTCAT
	RIT43_Rv	TTACGCGCCATCAACCCTCT
	DusA_Fw	ATTCCATGTCCGTTCCGTCC
	DusA_Rv	CCGTCGTGATCATCTCCGTA
	PyrC_Fw	GCTGATGACGCTGTACCTGA
	PyrC_Rv	ATGGTCGGAATTCGTCGTGG
In vitro transcription	RIT11b_IV_Fw	GTTTTTTTTAATACGACTCACTATAGGGACATCCCGTTCGGC
	RIT11b_IV_Rv	AAAAAAGCGCCCTCGTGGC
	BCAL1625_IV_Fw	GTTTTTTTTAATACGACTCACTATAGGCATCGCCGGTATTGCGGT
	BCAL1625_IV_Rv	GGTCGGTCCAGTCGAGCATC
	BCAL3351_IV_Fw	GTTTTTTTTAATACGACTCACTATAGGCGTGTTGCGGTTTGCCGTCA
	BCAL3351_IV_Rv	TCTCGCAGGTGCAGGTGCCAG

## Sheet: Sequencing primers (S2)
Pita et al; Identification of Burkholderia cenocepacia non-coding RNAs expressed during Caenorhabditis elegans infection
Table S2 - Primers used by the sequencing company for Cappable seq RNA sequencing
Properties of the amplified cDNA libraries:
No.	Sample	Barcode i5	Barcode i7	PCR cycles
1	S1	AGTCTTCT	TAATGCGC	24
2	S2	CATTCGCT	TAATGCGC	22
3	S3	TCTACTCT	TAATGCGC	22
4	C1	ATCCTGTG	TAATGCGC	16
5	C2	TACAGGTC	TAATGCGC	16
6	C3	AGTCCAAC	TAATGCGC	16
Adapter sequences flanking the cDNA inserts:
TruSeq_Sense_prime (Barcode i5)
5'-AATGATACGGCGACCACCGAGATCTACAC-NNNNNNNN-ACACTCTTTCCCTACACGACGCTCTTCCGATCT-3’
TruSeq_Antisense_primer (Barcode i7)
5’-CAAGCAGAAGACGGCATACGAGAT-NNNNNNNN-GTGACTGGAGTTCAGACGTGTGCTCTTCCGATC(dT)25-3’

## Sheet: RNA amount (S3)
Pita et al; Identification of Burkholderia cenocepacia non-coding RNAs expressed during Caenorhabditis elegans infection
Table S3 - Quantification and quality of RNA samples from the infection process and from the controls for Cappable-seq analysis
No.	1	2	3	4	5	6	7	8
Sample	S1	S2	S3	C1	C2	C3	CE1	CE2
Conc. (ng/µl)	1738.3	821.2	1278.3	466.3	516.7	419.7	155.9	213
Amount (µg)	33	37	29.4	9.3	10.3	11.3	0.9	0.6
Ratio 23S/16S	1.2	0.9	1.2	1	1.2	0.8	1.4	1.6
Recovery after rRNA depletion (%)	5.2	8	7.5	10	6.7	7.9	--	--
Yield Cappable-seq enriched RNA (%)	0.2	0.1	0.2	0.5	0.5	0.4	--	--
S1, S2, S3 - B. cenocepacia J2315 samples collected from C. elegans N2 in NGM II plates
C1, C2, C3 - B. cenocepacia J2315 controls colleted from NGM II plates
CE1, CE2 - C. elegans controls collected from NGM II plates

## Sheet: Reads counting (S4)
Pita et al; Identification of Burkholderia cenocepacia non-coding RNAs expressed during Caenorhabditis elegans infection
Table S4 - Total number of Cappable-seq reads in samples resulting from the infection process and controls.
	Original reads	Trimming		Mapping
		Reads	% of reads	Mapped reads	% of trimmed reads
C1	9296127	9082950	97.7	8124509	89.4
C2	8656625	8397612	97	7603594	90.5
C3	8435928	8193917	97.1	7058687	86.1
S1	8043977	7110816	88.4	523745	7.4
S2	7609859	7214058	94.8	197257	2.7
S3	8517892	8227293	96.6	52199	0.6
Total	50560408	48226646		23559991
S1, S2, S3 - B. cenocepacia J2315 samples collected from C. elegans N2 in NGM II plates
C1, C2, C3 - B. cenocepacia J2315 controls colleted from NGM II plates

## Sheet: TSSs (S5)
Pita et al; Identification of Burkholderia cenocepacia non-coding RNAs expressed during Caenorhabditis elegans infection
Table S5 -Transcription start sites (TSSs) identified in control samples by Cappable-seq and their expression levels
			Level of expression (RRSIO)
Replicon	Strand	TSS	C1	C2	C3	Mean controls	S1	S2	S3	Mean samples	RRSIO ratio (samples/controls)
Chromossome 1	Forward	55	42.606	28.076	41.715	37.4657	32.339	0	0	10.7797	0.287721
Chromossome 1	Forward	148	295.356	356.704	242.294	298.118	335.964	635.378	205.799	392.38	1.31619
Chromossome 1	Forward	221	227.231	155.256	968.191	450.226	767.148	186.579	274.399	409.375	0.909266
Chromossome 1	Forward	3109	15.311	23.516	14.397	17.7413	93.423	257.177	228.666	193.089	10.8835
Chromossome 1	Forward	4843	3.329	5.639	7.506	5.49133	19.763	10.085	68.6	32.816	5.97596
Chromossome 1	Forward	9169	28.515	23.876	37.778	30.0563	55.695	10.085	22.867	29.549	0.983121
Chromossome 1	Forward	9525	7.656	5.399	4.43	5.82833	0	0	0	0	-
Chromossome 1	Forward	11059	8.1	13.078	0	7.05933	32.339	5.043	0	12.4607	1.76513
Chromossome 1	Forward	13421	5.548	6.839	8.737	7.04133	17.966	0	0	5.98867	0.850502
Chromossome 1	Forward	13627	10.43	9.838	3.199	7.82233	0	0	0	0	-
Chromossome 1	Forward	15455	58.25	62.27	224.328	114.949	50.305	5.043	68.6	41.316	0.359428
Chromossome 1	Forward	20581	125.044	148.057	426.26	233.12	312.608	448.799	182.932	314.78	1.35029
Chromossome 1	Forward	20604	87.875	56.271	84.661	76.269	35.932	25.213	0	20.3817	0.267234
Chromossome 1	Forward	20899	0	3.12	4.307	2.47567	0	0	0	0	-
Chromossome 1	Forward	26936	200.048	211.167	155.91	189.042	901.893	1003.5	525.931	810.44	4.2871
Chromossome 1	Forward	28323	5.326	5.759	7.26	6.115	0	5.043	45.733	16.9253	2.76784
Chromossome 1	Forward	29299	2.885	3.12	4.061	3.35533	0	0	0	0	-
Chromossome 1	Forward	29313	218.91	148.657	444.841	270.803	111.389	85.726	114.333	103.816	0.383364
Chromossome 1	Forward	29467	57.695	73.668	77.647	69.67	34.135	25.213	0	19.7827	0.283948
Chromossome 1	Forward	33028	278.048	290.954	464.776	344.593	339.557	428.628	708.863	492.349	1.42879
Chromossome 1	Forward	33632	2.552	0	2.338	1.63	0	0	0	0	-
Chromossome 1	Forward	33709	2.219	0	2.215	1.478	0	0	0	0	-
Chromossome 1	Forward	33880	4.993	4.079	23.626	10.8993	5.39	0	45.733	17.041	1.56349
Chromossome 1	Forward	34230	6.546	5.159	13.905	8.53667	7.186	0	0	2.39533	0.280594
Chromossome 1	Forward	34463	3.107	2.16	4.676	3.31433	0	0	0	0	-
Chromossome 1	Forward	34673	21.969	37.434	30.148	29.8503	19.763	20.171	0	13.3113	0.445936
Chromossome 1	Forward	34809	4.438	2.88	5.045	4.121	0	0	0	0	-
Chromossome 1	Forward	35076	7.878	5.759	0	4.54567	0	0	0	0	-
Chromossome 1	Forward	36130	5.437	3.479	6.399	5.105	12.576	5.043	0	5.873	1.15044
Chromossome 1	Forward	37770	2.33	2.16	4.307	2.93233	26.949	5.043	0	10.664	3.63669
Chromossome 1	Forward	40792	5.77	5.519	9.844	7.04433	25.152	0	0	8.384	1.19018
Chromossome 1	Forward	43473	8.543	7.319	8.122	7.99467	7.186	10.085	0	5.757	0.720105
Chromossome 1	Forward	46469	2.663	3.479	9.598	5.24667	0	0	0	0	-
Chromossome 1	Forward	48393	12.871	12.478	16.12	13.823	7.186	75.64	22.867	35.231	2.54872
Chromossome 1	Forward	48458	5.659	5.039	5.784	5.494	7.186	40.341	22.867	23.4647	4.27096
Chromossome 1	Forward	53621	2.885	3	0	1.96167	0	0	0	0	-
Chromossome 1	Forward	53831	3.55	3.839	3.446	3.61167	0	0	0	0	-
Chromossome 1	Forward	55092	28.959	24.716	21.042	24.9057	0	20.171	0	6.72367	0.269965
Chromossome 1	Forward	58398	29.181	22.436	40.116	30.5777	0	15.128	0	5.04267	0.164913
Chromossome 1	Forward	60830	2.996	2.88	2.83	2.902	0	0	0	0	-
Chromossome 1	Forward	61823	8.432	4.919	0	4.45033	12.576	5.043	0	5.873	1.31968
Chromossome 1	Forward	65481	57.806	37.794	116.286	70.6287	89.83	100.854	0	63.5613	0.899937
Chromossome 1	Forward	69623	1023.21	941.252	475.605	813.355	652.166	151.281	228.666	344.038	0.422986
Chromossome 1	Forward	71356	8.543	8.759	5.414	7.572	0	15.128	0	5.04267	0.665962
Chromossome 1	Forward	72568	60.247	59.991	31.871	50.703	12.576	0	0	4.192	0.0826776
Chromossome 1	Forward	78638	79.442	104.984	27.195	70.5403	0	20.171	0	6.72367	0.0953166
Chromossome 1	Forward	78753	2.441	3.12	4.307	3.28933	0	0	0	0	-
Chromossome 1	Forward	79154	3.329	2.4	2.83	2.853	0	10.085	0	3.36167	1.17829
Chromossome 1	Forward	81123	2.108	3.599	0	1.90233	0	0	0	0	-
Chromossome 1	Forward	85215	4.549	3.479	4.676	4.23467	0	10.085	45.733	18.606	4.39373
Chromossome 1	Forward	86042	13.203	10.318	8.983	10.8347	17.966	0	0	5.98867	0.552732
Chromossome 1	Forward	86096	3.44	3.719	2.338	3.16567	0	0	0	0	-
Chromossome 1	Forward	97421	37.835	30.955	68.418	45.736	16.169	0	0	5.38967	0.117843
Chromossome 1	Forward	99997	3.218	3.959	4.307	3.828	0	0	0	0	-
Chromossome 1	Forward	100106	4.438	4.439	3.569	4.14867	0	0	0	0	-
Chromossome 1	Forward	100134	13.314	14.398	15.136	14.2827	12.576	10.085	0	7.55367	0.528869
Chromossome 1	Forward	100251	363.37	275.597	176.952	271.973	733.013	1941.43	1852.19	1508.88	5.5479
Chromossome 1	Forward	102511	0	2.04	7.137	3.059	0	0	0	0	-
Chromossome 1	Forward	106048	0	2.16	3.692	1.95067	0	0	0	0	-
Chromossome 1	Forward	106991	2.33	3.479	0	1.93633	0	0	0	0	-
Chromossome 1	Forward	107013	18.418	20.637	17.597	18.884	16.169	5.043	0	7.07067	0.374426
Chromossome 1	Forward	107098	11.428	9.958	12.182	11.1893	3.593	0	45.733	16.442	1.46944
Chromossome 1	Forward	107226	2.885	2.64	7.752	4.42567	0	0	0	0	-
Chromossome 1	Forward	108322	7.212	4.439	7.999	6.55	0	0	0	0	-
Chromossome 1	Forward	108753	2.663	2.88	2.707	2.75	0	5.043	0	1.681	0.611273
Chromossome 1	Forward	125374	13.98	11.278	26.949	17.4023	35.932	20.171	0	18.701	1.07463
Chromossome 1	Forward	129157	6.99	9.838	13.29	10.0393	0	0	0	0	-
Chromossome 1	Forward	129236	6.879	5.999	5.66	6.17933	0	0	0	0	-
Chromossome 1	Forward	129543	15.866	16.437	46.145	26.1493	14.373	10.085	0	8.15267	0.311773
Chromossome 1	Forward	132916	12.538	8.279	21.288	14.035	0	0	0	0	-
Chromossome 1	Forward	132941	5.104	5.519	9.721	6.78133	7.186	0	0	2.39533	0.353225
Chromossome 1	Forward	136294	18.085	14.878	27.687	20.2167	30.542	10.085	0	13.5423	0.66986
Chromossome 1	Forward	136581	179.744	209.487	176.214	188.482	537.183	1593.49	2400.99	1510.55	8.01433
Chromossome 1	Forward	139368	4.549	4.679	2.707	3.97833	16.169	20.171	0	12.1133	3.04483
Chromossome 1	Forward	142593	4.771	4.679	8.368	5.93933	0	0	0	0	-
Chromossome 1	Forward	143151	5.104	4.439	8.491	6.01133	5.39	0	0	1.79667	0.29888
Chromossome 1	Forward	144494	16.643	18.117	17.351	17.3703	328.778	645.464	525.931	500.058	28.788
Chromossome 1	Forward	144532	7.434	8.639	19.443	11.8387	30.542	10.085	0	13.5423	1.14391
Chromossome 1	Forward	146353	5.326	3.479	8.245	5.68333	25.152	15.128	0	13.4267	2.36246
Chromossome 1	Forward	146443	90.537	82.907	120.224	97.8893	80.847	55.47	22.867	53.0613	0.542054
Chromossome 1	Forward	146661	141.798	126.94	42.577	103.772	7.186	40.341	22.867	23.4647	0.226118
Chromossome 1	Forward	146732	7.323	4.559	8.737	6.873	0	0	0	0	-
Chromossome 1	Forward	153109	8.321	6.359	5.907	6.86233	0	0	0	0	-
Chromossome 1	Forward	159262	34.95	45.113	51.929	43.9973	75.457	45.384	68.6	63.147	1.43525
Chromossome 1	Forward	159297	6.324	6.239	2.461	5.008	0	0	0	0	-
Chromossome 1	Forward	168148	0	2.16	2.461	1.54033	0	0	0	0	-
Chromossome 1	Forward	168973	60.913	67.069	62.142	63.3747	23.356	206.75	160.066	130.057	2.0522
Chromossome 1	Forward	169145	5.88	4.319	6.645	5.61467	0	0	0	0	-
Chromossome 1	Forward	174121	0	2.16	4.184	2.11467	0	0	0	0	-
Chromossome 1	Forward	177058	0	6.239	2.092	2.777	0	0	0	0	-
Chromossome 1	Forward	177070	5.991	7.559	2.707	5.419	0	0	0	0	-
Chromossome 1	Forward	179460	309.336	232.763	170.553	237.551	91.627	20.171	0	37.266	0.156876
Chromossome 1	Forward	179528	22.967	18.357	26.58	22.6347	116.779	20.171	45.733	60.8943	2.69031
Chromossome 1	Forward	179582	255.524	353.225	108.657	239.135	970.164	1048.88	891.795	970.279	4.05745
Chromossome 1	Forward	179612	48.93	50.872	19.689	39.8303	0	0	0	0	-
Chromossome 1	Forward	179871	2.108	2.64	0	1.58267	0	0	0	0	-
Chromossome 1	Forward	180176	138.802	358.984	1161.51	553.098	240.744	262.22	297.265	266.743	0.48227
Chromossome 1	Forward	180285	2.663	2.04	0	1.56767	0	0	0	0	-
Chromossome 1	Forward	180567	11.983	11.998	15.136	13.039	0	0	0	0	-
Chromossome 1	Forward	182287	11.428	7.559	17.228	12.0717	17.966	0	0	5.98867	0.496093
Chromossome 1	Forward	182529	8.987	5.519	28.302	14.2693	23.356	5.043	0	9.46633	0.663404
Chromossome 1	Forward	182615	10.097	7.799	19.073	12.323	0	5.043	0	1.681	0.136412
Chromossome 1	Forward	183463	112.617	121.061	150.495	128.058	240.744	509.311	525.931	425.329	3.32138
Chromossome 1	Forward	185643	22.523	22.316	19.812	21.5503	73.661	25.213	22.867	40.5803	1.88305
Chromossome 1	Forward	186057	63.576	61.31	83.923	69.603	120.372	211.793	114.333	148.833	2.13831
Chromossome 1	Forward	187751	2.33	0	14.028	5.45267	0	0	0	0	-
Chromossome 1	Forward	187932	11.65	9.598	11.813	11.0203	3.593	35.299	0	12.964	1.17637
Chromossome 1	Forward	188122	2.552	2.16	3.322	2.678	0	0	0	0	-
Chromossome 1	Forward	188178	2417	2270.04	2543.65	2410.23	1870.26	1381.7	1006.13	1419.36	0.58889
Chromossome 1	Forward	188387	30.956	34.915	32.486	32.7857	21.559	5.043	0	8.86733	0.270464
Chromossome 1	Forward	188462	2.663	2.16	2.953	2.592	32.339	0	0	10.7797	4.15882
Chromossome 1	Forward	188489	49.485	37.074	17.351	34.6367	23.356	30.256	0	17.8707	0.515946
Chromossome 1	Forward	189324	2.552	3.479	3.446	3.159	0	0	0	0	-
Chromossome 1	Forward	189811	19.084	22.316	23.134	21.5113	35.932	10.085	68.6	38.2057	1.77607
Chromossome 1	Forward	189861	5.215	6.719	3.815	5.24967	0	0	0	0	-
Chromossome 1	Forward	189882	4.66	5.039	7.383	5.694	0	0	0	0	-
Chromossome 1	Forward	189908	2.219	2.4	0	1.53967	0	0	0	0	-
Chromossome 1	Forward	190092	5.326	5.039	5.907	5.424	0	0	0	0	-
Chromossome 1	Forward	190495	6.324	2.16	9.229	5.90433	7.186	5.043	22.867	11.6987	1.98137
Chromossome 1	Forward	190693	11.65	14.758	12.059	12.8223	12.576	10.085	45.733	22.798	1.77799
Chromossome 1	Forward	191526	5.104	3.839	3.815	4.25267	10.78	5.043	0	5.27433	1.24024
Chromossome 1	Forward	192019	9.764	6.479	10.829	9.024	0	5.043	0	1.681	0.186281
Chromossome 1	Forward	192100	14.202	13.918	20.673	16.2643	8.983	0	22.867	10.6167	0.652758
Chromossome 1	Forward	196936	10.43	8.999	12.305	10.578	17.966	0	0	5.98867	0.566144
Chromossome 1	Forward	197128	5.326	3.239	4.553	4.37267	0	10.085	0	3.36167	0.768791
Chromossome 1	Forward	197147	47.821	43.793	57.097	49.5703	19.763	25.213	45.733	30.2363	0.609968
Chromossome 1	Forward	197430	2.441	0	3.815	2.08533	10.78	0	0	3.59333	1.72315
Chromossome 1	Forward	198084	4.993	7.559	4.061	5.53767	0	10.085	45.733	18.606	3.3599
Chromossome 1	Forward	198139	32.065	24.716	8.737	21.8393	7.186	0	0	2.39533	0.10968
Chromossome 1	Forward	198409	3.661	4.199	6.153	4.671	0	0	0	0	-
Chromossome 1	Forward	198558	83.104	95.025	83.308	87.1457	174.27	5.043	45.733	75.0153	0.860804
Chromossome 1	Forward	199088	7.878	4.199	11.321	7.79933	7.186	0	0	2.39533	0.30712
Chromossome 1	Forward	199431	2.219	5.039	4.799	4.019	8.983	10.085	0	6.356	1.58149
Chromossome 1	Forward	200258	0	3.12	4.553	2.55767	68.271	5.043	0	24.438	9.5548
Chromossome 1	Forward	201623	5.548	10.678	14.89	10.372	5.39	0	0	1.79667	0.173223
Chromossome 1	Forward	201910	0	2.64	3.692	2.11067	0	0	0	0	-
Chromossome 1	Forward	202018	4.105	3.959	2.338	3.46733	16.169	0	0	5.38967	1.55441
Chromossome 1	Forward	202457	37.724	33.235	44.423	38.4607	30.542	25.213	0	18.585	0.483221
Chromossome 1	Forward	202569	95.419	126.58	130.191	117.397	44.915	75.64	0	40.185	0.342301
Chromossome 1	Forward	202632	3.994	3.719	4.184	3.96567	0	0	0	0	-
Chromossome 1	Forward	202648	10.762	6.959	14.643	10.788	0	0	0	0	-
Chromossome 1	Forward	202800	29.402	26.996	55.128	37.1753	34.135	35.299	0	23.1447	0.622581
Chromossome 1	Forward	202958	68.791	71.629	83.062	74.494	39.525	45.384	68.6	51.1697	0.686896
Chromossome 1	Forward	203075	7.545	8.039	7.506	7.69667	0	5.043	0	1.681	0.218406
Chromossome 1	Forward	203229	2.441	0	2.215	1.552	0	0	0	0	-
Chromossome 1	Forward	203371	9.986	10.198	16.12	12.1013	19.763	5.043	0	8.26867	0.683286
Chromossome 1	Forward	203625	0	2.88	2.092	1.65733	0	0	0	0	-
Chromossome 1	Forward	203999	10.873	8.879	11.567	10.4397	0	0	22.867	7.62233	0.730132
Chromossome 1	Forward	204148	5.659	8.039	7.875	7.191	8.983	5.043	22.867	12.2977	1.71015
Chromossome 1	Forward	204265	4.771	5.759	4.061	4.86367	0	0	0	0	-
Chromossome 1	Forward	204380	24.853	36.234	74.202	45.0963	68.271	40.341	114.333	74.315	1.64792
Chromossome 1	Forward	215949	13.647	15.118	117.025	48.5967	8.983	146.238	480.198	211.806	4.35845
Chromossome 1	Forward	218187	9.764	6.959	7.752	8.15833	0	0	0	0	-
Chromossome 1	Forward	220277	0	2.28	8.614	3.63133	16.169	0	0	5.38967	1.48421
Chromossome 1	Forward	221261	38.501	54.591	12.798	35.2967	23.356	35.299	0	19.5517	0.553924
Chromossome 1	Forward	221314	19.861	25.556	25.595	23.6707	10.78	186.579	182.932	126.764	5.35531
Chromossome 1	Forward	228160	3.107	2.28	2.338	2.575	14.373	0	0	4.791	1.86058
Chromossome 1	Forward	228385	6.657	4.559	0	3.73867	0	0	0	0	-
Chromossome 1	Forward	228496	14.202	12.238	40.485	22.3083	0	0	0	0	-
Chromossome 1	Forward	229258	118.609	128.26	77.155	108.008	220.982	126.067	91.466	146.172	1.35334
Chromossome 1	Forward	235701	0	2.52	6.645	3.055	0	0	91.466	30.4887	9.97992
Chromossome 1	Forward	236263	2.885	2.16	4.553	3.19933	0	0	0	0	-
Chromossome 1	Forward	237382	4.105	7.319	7.999	6.47433	59.288	25.213	22.867	35.7893	5.52788
Chromossome 1	Forward	239288	24.964	19.077	30.641	24.894	25.152	30.256	0	18.4693	0.741919
Chromossome 1	Forward	242989	2.33	2.64	3.569	2.84633	0	0	0	0	-
Chromossome 1	Forward	243706	3.329	3.359	8.491	5.05967	0	0	0	0	-
Chromossome 1	Forward	243891	8.654	5.279	14.028	9.32033	19.763	0	0	6.58767	0.706806
Chromossome 1	Forward	244442	2.108	4.079	3.446	3.211	7.186	15.128	0	7.438	2.31641
Chromossome 1	Forward	244953	2.774	0	5.66	2.81133	0	0	0	0	-
Chromossome 1	Forward	245639	5.991	6.479	13.413	8.62767	0	0	0	0	-
Chromossome 1	Forward	245897	2.774	3.719	0	2.16433	3.593	40.341	45.733	29.889	13.8098
Chromossome 1	Forward	246056	461.453	362.223	324.863	382.846	472.506	726.147	1074.73	757.794	1.97937
Chromossome 1	Forward	246293	0	3	10.583	4.52767	16.169	20.171	22.867	19.7357	4.3589
Chromossome 1	Forward	247531	9.431	16.797	27.933	18.0537	10.78	10.085	0	6.955	0.38524
Chromossome 1	Forward	247861	50.705	46.553	63.373	53.5437	0	20.171	0	6.72367	0.125574
Chromossome 1	Forward	247882	12.205	10.918	16.981	13.368	5.39	15.128	0	6.83933	0.51162
Chromossome 1	Forward	248128	48.375	38.034	35.932	40.7803	16.169	45.384	45.733	35.762	0.876942
Chromossome 1	Forward	248178	26.851	17.637	8.122	17.5367	3.593	30.256	68.6	34.1497	1.94733
Chromossome 1	Forward	248364	98.193	195.569	252.261	182.008	0	5.043	0	1.681	0.00923587
Chromossome 1	Forward	248521	5.437	3.479	4.061	4.32567	8.983	0	0	2.99433	0.692225
Chromossome 1	Forward	248812	3.661	4.679	5.168	4.50267	57.491	85.726	274.399	139.205	30.9162
Chromossome 1	Forward	248829	12.981	16.917	17.843	15.9137	109.593	95.811	114.333	106.579	6.69733
Chromossome 1	Forward	248939	3.44	5.159	15.136	7.91167	3.593	5.043	0	2.87867	0.363851
Chromossome 1	Forward	249332	0	2.28	2.092	1.45733	82.644	45.384	320.132	149.387	102.507
Chromossome 1	Forward	251079	0	6.119	11.444	5.85433	41.322	0	68.6	36.6407	6.25873
Chromossome 1	Forward	251095	12.649	15.718	22.15	16.839	0	0	0	0	-
Chromossome 1	Forward	251122	5.437	7.079	13.413	8.643	0	0	0	0	-
Chromossome 1	Forward	251142	3.994	6.839	6.645	5.826	0	0	0	0	-
Chromossome 1	Forward	251181	0	3.239	3.692	2.31033	0	0	0	0	-
Chromossome 1	Forward	251247	31.289	18.477	16.612	22.126	8.983	20.171	91.466	40.2067	1.81717
Chromossome 1	Forward	251396	81.772	107.863	83.8	91.145	59.288	40.341	68.6	56.0763	0.615243
Chromossome 1	Forward	251416	0	9.119	5.045	4.72133	0	5.043	0	1.681	0.356043
Chromossome 1	Forward	251452	8.543	22.916	13.659	15.0393	0	0	22.867	7.62233	0.506827
Chromossome 1	Forward	252297	2.33	2.64	0	1.65667	0	0	68.6	22.8667	13.8028
Chromossome 1	Forward	252406	2.996	3.239	3.076	3.10367	0	0	0	0	-
Chromossome 1	Forward	253128	2.108	2.04	0	1.38267	0	0	0	0	-
Chromossome 1	Forward	253473	290.364	378.421	107.057	258.614	68.271	237.006	388.731	231.336	0.894522
Chromossome 1	Forward	253670	1643.1	1798.4	1670.34	1703.95	1879.24	4563.63	5053.51	3832.13	2.24897
Chromossome 1	Forward	253765	30.623	25.196	59.435	38.418	0	5.043	22.867	9.30333	0.242161
Chromossome 1	Forward	253790	3.883	2.28	9.229	5.13067	0	0	0	0	-
Chromossome 1	Forward	253897	6.324	4.079	7.26	5.88767	0	0	22.867	7.62233	1.29463
Chromossome 1	Forward	254103	80.885	105.223	201.809	129.306	64.678	45.384	0	36.6873	0.283726
Chromossome 1	Forward	254146	3.661	0	7.014	3.55833	0	5.043	0	1.681	0.472412
Chromossome 1	Forward	254445	2.885	2.64	0	1.84167	0	5.043	0	1.681	0.91276
Chromossome 1	Forward	254735	19.306	24.476	36.424	26.7353	7.186	10.085	0	5.757	0.215333
Chromossome 1	Forward	255088	4.882	4.799	5.414	5.03167	0	0	0	0	-
Chromossome 1	Forward	255293	24.521	3.599	7.383	11.8343	0	15.128	22.867	12.665	1.07019
Chromossome 1	Forward	255414	81.328	58.551	93.767	77.882	25.152	30.256	22.867	26.0917	0.335015
Chromossome 1	Forward	255441	4.327	2.4	3.446	3.391	0	0	0	0	-
Chromossome 1	Forward	255573	2.774	0	3.322	2.032	8.983	0	0	2.99433	1.47359
Chromossome 1	Forward	255810	3.44	5.999	2.953	4.13067	37.729	5.043	0	14.2573	3.45158
Chromossome 1	Forward	256488	2.441	2.52	2.707	2.556	0	0	0	0	-
Chromossome 1	Forward	256500	5.77	6.119	10.952	7.61367	0	10.085	0	3.36167	0.441531
Chromossome 1	Forward	256636	2.996	3.12	3.199	3.105	0	0	0	0	-
Chromossome 1	Forward	256941	3.44	3.239	6.153	4.27733	0	0	0	0	-
Chromossome 1	Forward	257442	3.44	2.88	5.414	3.91133	0	10.085	0	3.36167	0.859468
Chromossome 1	Forward	257616	0	2.64	3.446	2.02867	0	0	0	0	-
Chromossome 1	Forward	259033	2.108	2.88	0	1.66267	0	0	0	0	-
Chromossome 1	Forward	263805	3.107	2.76	4.922	3.59633	0	0	0	0	-
Chromossome 1	Forward	266497	3.772	2.76	6.522	4.35133	0	5.043	0	1.681	0.386318
Chromossome 1	Forward	267871	9.209	6.479	10.706	8.798	30.542	20.171	45.733	32.1487	3.65409
Chromossome 1	Forward	268308	7.323	6.479	9.229	7.677	0	0	0	0	-
Chromossome 1	Forward	269841	3.661	4.919	3.076	3.88533	25.152	0	0	8.384	2.15786
Chromossome 1	Forward	269880	2.774	2.88	4.061	3.23833	19.763	10.085	0	9.94933	3.07236
Chromossome 1	Forward	269965	2.774	0	2.707	1.827	0	0	0	0	-
Chromossome 1	Forward	270364	2.108	2.28	0	1.46267	0	0	0	0	-
Chromossome 1	Forward	270784	3.329	0	4.307	2.54533	0	5.043	0	1.681	0.660424
Chromossome 1	Forward	271218	2.441	2.16	0	1.53367	0	0	0	0	-
Chromossome 1	Forward	273036	9.098	6.479	8.614	8.06367	17.966	30.256	22.867	23.6963	2.93865
Chromossome 1	Forward	273324	80.441	106.663	211.53	132.878	68.271	40.341	0	36.204	0.27246
Chromossome 1	Forward	273956	17.531	20.397	34.455	24.1277	7.186	15.128	0	7.438	0.308277
Chromossome 1	Forward	274309	4.216	4.799	4.43	4.48167	0	0	0	0	-
Chromossome 1	Forward	274627	246.759	391.978	200.825	279.854	2105.61	4745.17	3910.18	3586.99	12.8174
Chromossome 1	Forward	274796	7.212	11.878	13.413	10.8343	19.763	10.085	0	9.94933	0.918315
Chromossome 1	Forward	275139	921.685	756.841	562.85	747.125	603.658	1336.31	1623.53	1187.83	1.58987
Chromossome 1	Forward	275237	3.107	3.599	0	2.23533	16.169	0	0	5.38967	2.41112
Chromossome 1	Forward	275611	3.329	2.88	5.66	3.95633	0	0	0	0	-
Chromossome 1	Forward	275891	5.104	5.879	4.676	5.21967	7.186	15.128	0	7.438	1.425
Chromossome 1	Forward	275915	10.541	9.718	20.55	13.603	12.576	20.171	0	10.9157	0.802446
Chromossome 1	Forward	276622	0	2.64	3.938	2.19267	7.186	5.043	0	4.07633	1.85908
Chromossome 1	Forward	279123	11.983	7.439	7.014	8.812	3.593	10.085	0	4.55933	0.517401
Chromossome 1	Forward	279814	4.66	3.359	2.461	3.49333	0	0	0	0	-
Chromossome 1	Forward	280077	49.152	80.027	30.025	53.068	132.948	680.763	754.596	522.769	9.85093
Chromossome 1	Forward	280277	3.55	2.04	2.83	2.80667	0	0	0	0	-
Chromossome 1	Forward	281063	2.219	3	3.322	2.847	7.186	5.043	0	4.07633	1.4318
Chromossome 1	Forward	281552	0	2.04	4.922	2.32067	0	0	22.867	7.62233	3.28454
Chromossome 1	Forward	281894	10.873	12.598	11.813	11.7613	30.542	20.171	22.867	24.5267	2.08536
Chromossome 1	Forward	285621	3.661	2.76	0	2.14033	0	0	0	0	-
Chromossome 1	Forward	285695	34.95	24.236	53.652	37.6127	97.016	55.47	45.733	66.073	1.75667
Chromossome 1	Forward	285706	2.219	2.88	0	1.69967	0	0	0	0	-
Chromossome 1	Forward	285932	2.441	3.599	0	2.01333	0	0	0	0	-
Chromossome 1	Forward	286016	205.817	114.582	275.395	198.598	150.914	25.213	68.6	81.5757	0.410758
Chromossome 1	Forward	286065	4.105	2.76	7.26	4.70833	0	0	0	0	-
Chromossome 1	Forward	286197	14.424	17.997	14.397	15.606	0	25.213	0	8.40433	0.538532
Chromossome 1	Forward	288261	11.983	11.158	43.069	22.07	0	15.128	0	5.04267	0.228485
Chromossome 1	Forward	288274	6.324	5.759	5.784	5.95567	0	20.171	0	6.72367	1.12895
Chromossome 1	Forward	288893	25.519	43.793	39.377	36.2297	267.693	524.439	685.997	492.71	13.5996
Chromossome 1	Forward	289046	149.897	124.66	88.107	120.888	75.457	90.768	68.6	78.275	0.6475
Chromossome 1	Forward	289382	2.219	3.359	2.461	2.67967	0	30.256	0	10.0853	3.76365
Chromossome 1	Forward	292298	5.104	3.719	6.276	5.033	0	0	0	0	-
Chromossome 1	Forward	292938	29.292	32.155	52.421	37.956	32.339	70.598	160.066	87.6677	2.30972
Chromossome 1	Forward	292979	6.213	5.039	3.938	5.06333	7.186	15.128	22.867	15.0603	2.97439
Chromossome 1	Forward	293393	20.082	19.797	19.566	19.815	7.186	95.811	22.867	41.9547	2.11732
Chromossome 1	Forward	293876	129.704	158.855	268.997	185.852	296.439	711.019	480.198	495.885	2.66817
Chromossome 1	Forward	293942	153.559	169.533	282.286	201.793	152.711	226.921	160.066	179.899	0.891506
Chromossome 1	Forward	294021	0	2.28	4.184	2.15467	0	5.043	0	1.681	0.780167
Chromossome 1	Forward	294224	5.326	4.919	8.737	6.32733	10.78	0	0	3.59333	0.567906
Chromossome 1	Forward	296789	132.256	135.219	66.203	111.226	50.305	85.726	137.199	91.0767	0.818843
Chromossome 1	Forward	297071	2.552	4.799	7.383	4.91133	5.39	35.299	22.867	21.1853	4.31356
Chromossome 1	Forward	298330	2.441	2.16	4.061	2.88733	0	0	0	0	-
Chromossome 1	Forward	298376	18.973	10.798	84.907	38.226	131.152	65.555	45.733	80.8133	2.11409
Chromossome 1	Forward	300456	27.627	33.355	39.5	33.494	185.05	131.11	114.333	143.498	4.28428
Chromossome 1	Forward	300521	77.556	74.388	136.221	96.055	39.525	55.47	68.6	54.5317	0.567713
Chromossome 1	Forward	307591	92.535	112.062	153.326	119.308	305.422	337.86	114.333	252.538	2.1167
Chromossome 1	Forward	315811	2.552	2.88	4.676	3.36933	0	5.043	0	1.681	0.498912
Chromossome 1	Forward	315852	1341.75	808.433	1042.15	1064.11	278.473	136.153	91.466	168.697	0.158534
Chromossome 1	Forward	316138	2.441	0	2.338	1.593	0	0	0	0	-
Chromossome 1	Forward	316197	24.521	17.637	7.752	16.6367	0	10.085	0	3.36167	0.202064
Chromossome 1	Forward	316287	396.989	225.205	1794.99	805.729	93.423	50.427	114.333	86.061	0.106811
Chromossome 1	Forward	316337	3.218	3.599	23.996	10.271	0	0	45.733	15.2443	1.48421
Chromossome 1	Forward	316564	10.541	7.799	31.01	16.45	0	0	0	0	-
Chromossome 1	Forward	316676	2.219	0	5.291	2.50333	0	0	0	0	-
Chromossome 1	Forward	317299	2.552	3.599	3.569	3.24	0	0	0	0	-
Chromossome 1	Forward	317647	12.76	27.716	20.55	20.342	44.915	60.512	182.932	96.1197	4.72518
Chromossome 1	Forward	319338	4.993	0	15.751	6.91467	25.152	0	0	8.384	1.2125
Chromossome 1	Forward	320248	5.326	3.839	4.799	4.65467	0	0	0	0	-
Chromossome 1	Forward	321293	6.768	8.039	8.983	7.93	0	5.043	0	1.681	0.21198
Chromossome 1	Forward	324269	103.408	124.66	51.191	93.0863	41.322	65.555	0	35.6257	0.382716
Chromossome 1	Forward	324323	8.987	8.639	24.488	14.038	46.712	5.043	0	17.2517	1.22893
Chromossome 1	Forward	324345	3.107	0	3.076	2.061	0	0	0	0	-
Chromossome 1	Forward	330723	2.774	2.4	0	1.72467	0	10.085	0	3.36167	1.94917
Chromossome 1	Forward	332003	565.083	336.427	1043.5	648.337	785.114	912.726	937.529	878.456	1.35494
Chromossome 1	Forward	335684	48.375	52.552	56.605	52.5107	145.525	257.177	205.799	202.834	3.86271
Chromossome 1	Forward	336054	3.994	5.639	5.907	5.18	0	0	0	0	-
Chromossome 1	Forward	336074	10.984	12.478	0	7.82067	0	0	0	0	-
Chromossome 1	Forward	336436	5.437	3.959	6.891	5.429	8.983	0	22.867	10.6167	1.95555
Chromossome 1	Forward	338114	2.33	2.64	0	1.65667	0	0	0	0	-
Chromossome 1	Forward	339023	14.535	12.358	178.059	68.3173	3.593	20.171	0	7.92133	0.115949
Chromossome 1	Forward	339060	5.326	7.919	8.368	7.20433	19.763	0	0	6.58767	0.914403
Chromossome 1	Forward	340055	251.641	234.203	302.221	262.688	411.421	347.945	457.331	405.566	1.5439
Chromossome 1	Forward	340331	2.108	0	2.461	1.523	0	0	0	0	-
Chromossome 1	Forward	342906	2.885	3.359	6.03	4.09133	0	0	0	0	-
Chromossome 1	Forward	346620	160.771	166.654	402.387	243.271	512.031	201.707	68.6	260.779	1.07197
Chromossome 1	Forward	347667	6.879	4.919	8.86	6.886	0	0	0	0	-
Chromossome 1	Forward	348680	435.823	326.949	462.93	408.567	251.524	55.47	0	102.331	0.250464
Chromossome 1	Forward	349714	2.219	2.76	3.692	2.89033	0	10.085	0	3.36167	1.16307
Chromossome 1	Forward	351306	26.185	30.115	95.982	50.7607	39.525	40.341	68.6	49.4887	0.974941
Chromossome 1	Forward	351337	10.651	12.478	15.259	12.796	0	0	0	0	-
Chromossome 1	Forward	351484	31.289	27.356	24.611	27.752	16.169	5.043	45.733	22.315	0.804086
Chromossome 1	Forward	351667	133.698	65.75	140.774	113.407	192.236	40.341	0	77.5257	0.683604
Chromossome 1	Forward	353256	6.99	3.239	4.799	5.00933	0	0	0	0	-
Chromossome 1	Forward	354878	69.013	82.187	112.718	87.9727	59.288	45.384	91.466	65.3793	0.743178
Chromossome 1	Forward	355258	5.88	3.12	15.382	8.12733	23.356	0	0	7.78533	0.95792
Chromossome 1	Forward	356194	22.634	30.955	64.603	39.3973	32.339	40.341	0	24.2267	0.614932
Chromossome 1	Forward	356226	6.657	6.839	13.167	8.88767	0	15.128	45.733	20.287	2.2826
Chromossome 1	Forward	357223	22.191	16.437	23.996	20.8747	16.169	5.043	0	7.07067	0.33872
Chromossome 1	Forward	358395	21.081	34.075	17.474	24.21	8.983	55.47	22.867	29.1067	1.20226
Chromossome 1	Forward	358436	645.634	920.016	1098.51	888.052	750.979	368.116	160.066	426.387	0.480138
Chromossome 1	Forward	358476	0	3.479	3.446	2.30833	0	0	0	0	-
Chromossome 1	Forward	358777	2.108	2.4	7.629	4.04567	0	0	0	0	-
Chromossome 1	Forward	359130	70.233	56.991	87.738	71.654	28.746	10.085	0	12.9437	0.180641
Chromossome 1	Forward	360337	6.102	2.28	4.922	4.43467	7.186	0	0	2.39533	0.540138
Chromossome 1	Forward	360354	5.88	3.239	8.122	5.747	0	0	0	0	-
Chromossome 1	Forward	361216	5.77	4.079	13.905	7.918	0	0	0	0	-
Chromossome 1	Forward	361915	10.984	8.039	12.798	10.607	0	5.043	0	1.681	0.15848
Chromossome 1	Forward	362458	2.108	0	4.676	2.26133	0	5.043	0	1.681	0.743367
Chromossome 1	Forward	362484	12.981	10.318	20.796	14.6983	12.576	10.085	22.867	15.176	1.0325
Chromossome 1	Forward	362530	2.441	2.64	0	1.69367	0	15.128	0	5.04267	2.97737
Chromossome 1	Forward	365154	3.44	3.599	8.983	5.34067	0	10.085	0	3.36167	0.629447
Chromossome 1	Forward	365165	6.435	7.559	9.352	7.782	19.763	0	22.867	14.21	1.82601
Chromossome 1	Forward	365254	3.218	2.64	6.03	3.96267	0	0	0	0	-
Chromossome 1	Forward	365446	19.417	17.877	19.689	18.9943	34.135	0	22.867	19.0007	1.00033
Chromossome 1	Forward	366124	59.138	52.312	51.191	54.2137	185.05	105.896	45.733	112.226	2.07007
Chromossome 1	Forward	366153	31.178	32.515	48.114	37.269	118.576	10.085	0	42.887	1.15074
Chromossome 1	Forward	366164	12.205	19.677	20.181	17.3543	30.542	100.854	22.867	51.421	2.96301
Chromossome 1	Forward	369014	3.55	3.719	5.168	4.14567	10.78	0	0	3.59333	0.866769
Chromossome 1	Forward	369150	2.108	0	5.537	2.54833	0	0	0	0	-
Chromossome 1	Forward	370142	14.868	10.198	14.397	13.1543	0	20.171	45.733	21.968	1.67002
Chromossome 1	Forward	382487	2.663	2.04	0	1.56767	0	0	0	0	-
Chromossome 1	Forward	383480	6.99	4.799	7.629	6.47267	34.135	10.085	0	14.74	2.27727
Chromossome 1	Forward	383522	9.764	9.598	11.936	10.4327	0	0	0	0	-
Chromossome 1	Forward	383795	3.218	2.28	3.815	3.10433	0	0	0	0	-
Chromossome 1	Forward	384088	146.68	134.139	92.045	124.288	104.203	136.153	22.867	87.741	0.705949
Chromossome 1	Forward	384117	21.636	17.037	17.228	18.6337	25.152	0	137.199	54.117	2.90426
Chromossome 1	Forward	385240	2.441	0	2.338	1.593	0	5.043	0	1.681	1.05524
Chromossome 1	Forward	389604	14.535	14.758	6.153	11.8153	5.39	0	0	1.79667	0.152062
Chromossome 1	Forward	391471	6.213	6.479	6.891	6.52767	26.949	0	0	8.983	1.37614
Chromossome 1	Forward	392249	0	3.359	4.184	2.51433	0	0	0	0	-
Chromossome 1	Forward	392282	21.858	29.275	17.105	22.746	0	5.043	22.867	9.30333	0.40901
Chromossome 1	Forward	392441	8.211	7.079	4.184	6.49133	12.576	5.043	0	5.873	0.904745
Chromossome 1	Forward	393858	5.991	8.879	11.567	8.81233	30.542	5.043	0	11.8617	1.34603
Chromossome 1	Forward	395055	4.993	2.16	0	2.38433	0	0	0	0	-
Chromossome 1	Forward	396205	10.208	8.159	10.706	9.691	0	10.085	22.867	10.984	1.13342
Chromossome 1	Forward	397755	9.653	10.198	10.583	10.1447	35.932	40.341	0	25.4243	2.50618
Chromossome 1	Forward	398555	3.107	3.239	2.953	3.09967	8.983	0	0	2.99433	0.966018
Chromossome 1	Forward	400247	2.774	4.439	4.922	4.045	17.966	5.043	0	7.66967	1.89609
Chromossome 1	Forward	400455	3.218	4.319	4.43	3.989	0	15.128	0	5.04267	1.26414
Chromossome 1	Forward	400577	2.663	0	2.707	1.79	0	0	0	0	-
Chromossome 1	Forward	403959	4.549	4.559	7.137	5.415	14.373	15.128	0	9.83367	1.816
Chromossome 1	Forward	405884	3.329	2.4	4.799	3.50933	0	0	0	0	-
Chromossome 1	Forward	407635	8.1	11.398	16.981	12.1597	28.746	25.213	22.867	25.6087	2.10603
Chromossome 1	Forward	408402	2.774	0	3.199	1.991	0	0	0	0	-
Chromossome 1	Forward	408458	37.946	26.156	32.363	32.155	7.186	0	0	2.39533	0.0744933
Chromossome 1	Forward	408738	6.102	4.559	6.891	5.85067	12.576	20.171	0	10.9157	1.86571
Chromossome 1	Forward	415282	0	2.16	3.692	1.95067	0	0	0	0	-
Chromossome 1	Forward	416718	7.101	8.759	8.368	8.076	21.559	5.043	22.867	16.4897	2.04181
Chromossome 1	Forward	421008	3.218	2.04	0	1.75267	0	0	0	0	-
Chromossome 1	Forward	421757	14.979	18.237	22.027	18.4143	16.169	20.171	45.733	27.3577	1.48567
Chromossome 1	Forward	422987	82.438	66.83	184.827	111.365	177.863	50.427	68.6	98.9633	0.888639
Chromossome 1	Forward	423312	24.742	13.918	52.913	30.5243	0	20.171	0	6.72367	0.220272
Chromossome 1	Forward	425760	15.977	15.118	28.426	19.8403	16.169	15.128	0	10.4323	0.525814
Chromossome 1	Forward	426544	4.549	2.88	6.03	4.48633	0	0	0	0	-
Chromossome 1	Forward	427805	23.744	28.076	20.304	24.0413	8.983	30.256	0	13.0797	0.544049
Chromossome 1	Forward	430304	5.548	4.799	6.891	5.746	0	10.085	0	3.36167	0.585045
Chromossome 1	Forward	432672	6.99	5.879	10.829	7.89933	17.966	5.043	0	7.66967	0.970926
Chromossome 1	Forward	435102	10.541	5.639	6.522	7.56733	0	0	0	0	-
Chromossome 1	Forward	435184	23.633	18.357	26.58	22.8567	0	0	0	0	-
Chromossome 1	Forward	435559	4.216	4.919	11.321	6.81867	32.339	20.171	45.733	32.7477	4.80265
Chromossome 1	Forward	442143	2.219	2.16	4.061	2.81333	0	0	0	0	-
Chromossome 1	Forward	442949	5.548	6.719	5.907	6.058	0	25.213	0	8.40433	1.38731
Chromossome 1	Forward	443131	8.321	17.397	30.271	18.663	14.373	60.512	91.466	55.4503	2.97114
Chromossome 1	Forward	444125	5.88	10.918	0	5.59933	5.39	277.348	91.466	124.735	22.2767
Chromossome 1	Forward	444285	468.443	381.9	332.369	394.237	463.523	695.891	983.262	714.225	1.81166
Chromossome 1	Forward	444522	0	3.599	11.321	4.97333	17.966	25.213	0	14.393	2.89403
Chromossome 1	Forward	445760	8.543	17.637	25.226	17.1353	10.78	0	0	3.59333	0.209703
Chromossome 1	Forward	446090	52.703	48.952	68.049	56.568	7.186	45.384	0	17.5233	0.309775
Chromossome 1	Forward	446111	13.203	8.279	12.428	11.3033	8.983	10.085	22.867	13.9783	1.23666
Chromossome 1	Forward	446356	52.148	40.794	41.223	44.7217	30.542	45.384	45.733	40.553	0.906786
Chromossome 1	Forward	446406	9.875	5.999	4.799	6.891	19.763	45.384	45.733	36.96	5.36352
Chromossome 1	Forward	446589	99.968	192.93	255.83	182.909	0	5.043	0	1.681	0.00919035
Chromossome 1	Forward	446839	3.218	0	2.461	1.893	3.593	0	0	1.19767	0.632682
Chromossome 1	Forward	447037	3.218	6.119	4.061	4.466	66.474	95.811	251.532	137.939	30.8865
Chromossome 1	Forward	447052	8.211	17.157	11.813	12.3937	62.881	105.896	640.263	269.68	21.7595
Chromossome 1	Forward	447164	0	6.119	12.305	6.14133	0	0	0	0	-
Chromossome 1	Forward	449304	0	6.719	9.598	5.439	26.949	0	22.867	16.6053	3.05301
Chromossome 1	Forward	449320	12.316	12.598	21.658	15.524	0	0	0	0	-
Chromossome 1	Forward	449347	5.548	8.279	11.69	8.50567	0	5.043	0	1.681	0.197633
Chromossome 1	Forward	449367	4.882	6.119	8.122	6.37433	0	20.171	0	6.72367	1.0548
Chromossome 1	Forward	449386	0	2.16	3.076	1.74533	0	5.043	0	1.681	0.96314
Chromossome 1	Forward	449406	0	3.719	4.307	2.67533	0	0	0	0	-
Chromossome 1	Forward	449472	17.752	12.958	9.967	13.559	0	35.299	0	11.7663	0.867788
Chromossome 1	Forward	449619	81.661	103.064	87.984	90.903	34.135	20.171	0	18.102	0.199135
Chromossome 1	Forward	449639	0	10.198	3.815	4.671	0	0	0	0	-
Chromossome 1	Forward	449675	7.989	23.996	12.798	14.9277	0	5.043	0	1.681	0.11261
Chromossome 1	Forward	450271	2.441	2.16	3.076	2.559	0	5.043	0	1.681	0.656897
Chromossome 1	Forward	450302	359.487	299.953	390.205	349.882	247.931	181.537	45.733	158.4	0.452725
Chromossome 1	Forward	450565	14.313	21.117	21.534	18.988	5.39	0	22.867	9.419	0.49605
Chromossome 1	Forward	451350	98.637	86.506	107.18	97.441	113.186	40.341	45.733	66.42	0.681643
Chromossome 1	Forward	453158	5.548	3.959	9.721	6.40933	8.983	10.085	0	6.356	0.991679
Chromossome 1	Forward	453274	2.33	2.52	4.799	3.21633	16.169	0	0	5.38967	1.67572
Chromossome 1	Forward	454423	3.107	3.719	0	2.27533	52.101	15.128	22.867	30.032	13.1989
Chromossome 1	Forward	456405	5.326	5.879	4.553	5.25267	0	20.171	0	6.72367	1.28005
Chromossome 1	Forward	456915	12.094	10.678	13.29	12.0207	10.78	15.128	0	8.636	0.718429
Chromossome 1	Forward	457802	38.723	29.995	22.273	30.3303	0	0	0	0	-
Chromossome 1	Forward	461062	0	2.28	2.092	1.45733	0	0	0	0	-
Chromossome 1	Forward	461186	11.317	9.479	26.949	15.915	0	0	0	0	-
Chromossome 1	Forward	461215	3.329	0	2.092	1.807	0	0	0	0	-
Chromossome 1	Forward	461763	2.108	0	2.338	1.482	0	0	0	0	-
Chromossome 1	Forward	462708	2.996	0	3.569	2.18833	10.78	0	0	3.59333	1.64204
Chromossome 1	Forward	462790	11.428	9.119	20.796	13.781	8.983	10.085	0	6.356	0.461215
Chromossome 1	Forward	462855	8.1	4.559	15.259	9.306	23.356	0	0	7.78533	0.836593
Chromossome 1	Forward	464282	3.44	0	6.891	3.44367	0	0	0	0	-
Chromossome 1	Forward	469058	2.108	0	3.569	1.89233	0	0	0	0	-
Chromossome 1	Forward	469159	27.516	30.355	85.03	47.6337	97.016	75.64	45.733	72.7963	1.52825
Chromossome 1	Forward	469189	32.287	49.672	54.759	45.5727	251.524	342.903	228.666	274.364	6.02037
Chromossome 1	Forward	469302	81.883	59.871	143.481	95.0783	73.661	90.768	0	54.8097	0.576469
Chromossome 1	Forward	470322	0	2.16	3.815	1.99167	0	0	0	0	-
Chromossome 1	Forward	472623	10.097	10.798	13.536	11.477	0	10.085	0	3.36167	0.292905
Chromossome 1	Forward	474600	5.77	7.319	11.936	8.34167	0	0	0	0	-
Chromossome 1	Forward	476684	11.317	11.038	58.451	26.9353	46.712	0	0	15.5707	0.578076
Chromossome 1	Forward	476883	4.105	2.52	3.076	3.23367	0	0	0	0	-
Chromossome 1	Forward	477238	2.219	0	8.122	3.447	0	0	0	0	-
Chromossome 1	Forward	477270	3.218	4.679	8.614	5.50367	0	0	0	0	-
Chromossome 1	Forward	477482	31.622	19.197	96.844	49.221	77.254	292.476	685.997	351.909	7.14957
Chromossome 1	Forward	477756	100.856	129.34	214.607	148.268	161.694	0	0	53.898	0.363518
Chromossome 1	Forward	477823	8.654	6.719	32.486	15.953	8.983	0	0	2.99433	0.187697
Chromossome 1	Forward	477876	8.765	7.439	46.268	20.824	52.101	5.043	0	19.048	0.914714
Chromossome 1	Forward	477989	24.521	10.798	93.644	42.9877	0	0	0	0	-
Chromossome 1	Forward	478080	0	2.04	5.66	2.56667	0	0	0	0	-
Chromossome 1	Forward	479438	84.435	68.749	81.708	78.2973	93.423	136.153	0	76.5253	0.977368
Chromossome 1	Forward	479486	4.549	3.12	2.707	3.45867	0	0	0	0	-
Chromossome 1	Forward	479755	7.545	8.519	51.314	22.4593	5.39	0	0	1.79667	0.0799964
Chromossome 1	Forward	479771	72.785	59.031	106.565	79.4603	28.746	10.085	22.867	20.566	0.258821
Chromossome 1	Forward	482221	8.1	22.676	43.069	24.615	80.847	15.128	0	31.9917	1.29968
Chromossome 1	Forward	484605	5.991	6.959	6.522	6.49067	10.78	0	0	3.59333	0.553615
Chromossome 1	Forward	486195	2.219	0	2.092	1.437	0	0	0	0	-
Chromossome 1	Forward	486394	0	2.4	3.199	1.86633	0	0	0	0	-
Chromossome 1	Forward	489952	0	2.64	10.583	4.40767	14.373	5.043	0	6.472	1.46835
Chromossome 1	Forward	490376	2.219	0	3.076	1.765	0	0	0	0	-
Chromossome 1	Forward	496019	2.219	2.04	0	1.41967	0	0	0	0	-
Chromossome 1	Forward	498341	2.885	2.16	6.891	3.97867	0	0	0	0	-
Chromossome 1	Forward	504723	2.33	3.839	2.953	3.04067	0	0	0	0	-
Chromossome 1	Forward	505478	5.548	5.279	13.536	8.121	0	10.085	0	3.36167	0.413947
Chromossome 1	Forward	505827	24.41	28.436	54.759	35.8683	95.22	65.555	68.6	76.4583	2.13164
Chromossome 1	Forward	507282	2.33	2.52	5.045	3.29833	0	5.043	0	1.681	0.509651
Chromossome 1	Forward	508334	4.66	4.199	28.426	12.4283	30.542	5.043	0	11.8617	0.954405
Chromossome 1	Forward	508590	552.434	436.371	1101.34	696.713	1527.11	882.47	617.397	1008.99	1.44822
Chromossome 1	Forward	508650	7.434	4.919	0	4.11767	0	0	22.867	7.62233	1.85113
Chromossome 1	Forward	508988	5.437	4.439	21.534	10.47	17.966	10.085	0	9.35033	0.89306
Chromossome 1	Forward	511502	2.663	2.52	2.953	2.712	0	0	0	0	-
Chromossome 1	Forward	512091	2.774	3.239	2.953	2.98867	0	0	0	0	-
Chromossome 1	Forward	512412	4.993	3.839	2.584	3.80533	0	0	0	0	-
Chromossome 1	Forward	514359	428.833	197.249	590.414	405.499	495.862	151.281	205.799	284.314	0.701147
Chromossome 1	Forward	514461	9.542	5.999	16.243	10.5947	82.644	10.085	0	30.9097	2.91747
Chromossome 1	Forward	516156	31.511	24.236	45.161	33.636	37.729	20.171	22.867	26.9223	0.800402
Chromossome 1	Forward	516859	553.433	364.623	4512.28	1810.11	1051.01	161.366	228.666	480.348	0.265369
Chromossome 1	Forward	516933	2.774	2.28	6.645	3.89967	0	0	0	0	-
Chromossome 1	Forward	521978	5.326	3.839	0	3.055	0	0	68.6	22.8667	7.485
Chromossome 1	Forward	522041	0	3.239	2.092	1.777	0	0	0	0	-
Chromossome 1	Forward	523094	4.66	3.479	8.614	5.58433	0	0	22.867	7.62233	1.36495
Chromossome 1	Forward	523137	73.451	65.27	45.653	61.458	177.863	363.073	342.998	294.645	4.79424
Chromossome 1	Forward	523166	4.438	4.199	0	2.879	0	0	0	0	-
Chromossome 1	Forward	525614	2.33	0	3.076	1.802	0	0	0	0	-
Chromossome 1	Forward	525692	2.996	2.88	2.461	2.779	0	0	0	0	-
Chromossome 1	Forward	533810	361.373	203.608	489.879	351.62	50.305	115.982	22.867	63.0513	0.179317
Chromossome 1	Forward	536079	2.663	2.28	6.768	3.90367	0	10.085	0	3.36167	0.861156
Chromossome 1	Forward	537377	26.185	24.596	32.732	27.8377	86.237	20.171	22.867	43.0917	1.54796
Chromossome 1	Forward	538249	6.102	4.559	4.184	4.94833	23.356	35.299	68.6	42.4183	8.57225
Chromossome 1	Forward	540410	4.549	4.199	5.045	4.59767	0	20.171	0	6.72367	1.46241
Chromossome 1	Forward	548921	38.168	43.913	91.552	57.8777	395.252	171.451	182.932	249.878	4.31735
Chromossome 1	Forward	553475	43.937	56.391	59.804	53.3773	104.203	30.256	114.333	82.9307	1.55367
Chromossome 1	Forward	558257	7.101	2.52	2.953	4.19133	0	0	0	0	-
Chromossome 1	Forward	560479	8.654	6.479	10.829	8.654	28.746	15.128	0	14.6247	1.68993
Chromossome 1	Forward	560499	103.297	114.822	48.729	88.9493	59.288	181.537	114.333	118.386	1.33094
Chromossome 1	Forward	560876	5.326	6.599	12.182	8.03567	19.763	0	22.867	14.21	1.76837
Chromossome 1	Forward	562614	468.332	366.182	851.043	561.852	1081.55	272.305	114.333	489.397	0.871042
Chromossome 1	Forward	563895	80.663	62.03	161.324	101.339	176.067	100.854	68.6	115.174	1.13652
Chromossome 1	Forward	567150	344.952	263.719	551.037	386.569	427.591	110.939	320.132	286.221	0.740412
Chromossome 1	Forward	567269	25.852	18.237	39.993	28.0273	35.932	20.171	45.733	33.9453	1.21115
Chromossome 1	Forward	567629	4.549	2.16	2.707	3.13867	0	0	0	0	-
Chromossome 1	Forward	570749	3.883	5.039	5.168	4.69667	0	0	0	0	-
Chromossome 1	Forward	570821	20.193	23.516	24.98	22.8963	107.796	151.281	68.6	109.226	4.77044
Chromossome 1	Forward	579438	32.065	29.275	37.408	32.916	0	0	45.733	15.2443	0.463128
Chromossome 1	Forward	582834	3.661	2.04	5.414	3.705	5.39	0	0	1.79667	0.48493
Chromossome 1	Forward	582962	3.661	5.759	3.569	4.32967	39.525	25.213	22.867	29.2017	6.74455
Chromossome 1	Forward	588395	5.104	5.399	4.922	5.14167	0	0	0	0	-
Chromossome 1	Forward	588455	2.441	2.04	2.707	2.396	0	0	0	0	-
Chromossome 1	Forward	588538	6.435	5.399	6.153	5.99567	52.101	20.171	22.867	31.713	5.28932
Chromossome 1	Forward	588557	13.536	15.238	12.921	13.8983	10.78	5.043	68.6	28.141	2.02478
Chromossome 1	Forward	588898	2.996	3.239	5.168	3.801	0	5.043	0	1.681	0.442252
Chromossome 1	Forward	588987	13.758	20.757	50.452	28.3223	25.152	10.085	0	11.7457	0.414714
Chromossome 1	Forward	589391	3.44	3.599	12.798	6.61233	19.763	25.213	0	14.992	2.26728
Chromossome 1	Forward	592093	80.996	58.191	75.063	71.4167	125.762	30.256	0	52.006	0.728205
Chromossome 1	Forward	593260	33.286	17.157	11.936	20.793	0	0	22.867	7.62233	0.366582
Chromossome 1	Forward	594510	3.218	5.879	6.276	5.12433	0	5.043	22.867	9.30333	1.81552
Chromossome 1	Forward	596646	6.102	11.278	10.214	9.198	0	35.299	0	11.7663	1.27923
Chromossome 1	Forward	598348	2.885	2.04	0	1.64167	0	5.043	0	1.681	1.02396
Chromossome 1	Forward	603652	36.282	34.915	15.751	28.9827	0	5.043	0	1.681	0.0580002
Chromossome 1	Forward	603684	6775.78	5312.29	5014.58	5700.88	2274.49	1179.99	1120.46	1524.98	0.267499
Chromossome 1	Forward	603849	905.708	738.844	85.03	576.527	0	5.043	0	1.681	0.00291573
Chromossome 1	Forward	606736	56.697	49.672	59.312	55.227	140.135	85.726	68.6	98.1537	1.77728
Chromossome 1	Forward	606861	10.873	9.359	10.214	10.1487	23.356	0	0	7.78533	0.767129
Chromossome 1	Forward	607946	33.619	39.834	58.697	44.05	147.321	55.47	68.6	90.4637	2.05366
Chromossome 1	Forward	618284	3.329	3.479	0	2.26933	0	5.043	22.867	9.30333	4.09959
Chromossome 1	Forward	620155	2.774	3.479	2.338	2.86367	3.593	0	0	1.19767	0.418228
Chromossome 1	Forward	636605	3.883	2.52	2.584	2.99567	0	0	0	0	-
Chromossome 1	Forward	638026	7.101	11.278	14.397	10.9253	7.186	55.47	68.6	43.752	4.00464
Chromossome 1	Forward	638165	6.324	5.519	44.3	18.7143	5.39	15.128	0	6.83933	0.36546
Chromossome 1	Forward	638630	46.045	30.235	55.128	43.8027	21.559	25.213	0	15.5907	0.35593
Chromossome 1	Forward	640084	26.407	20.997	25.964	24.456	0	0	22.867	7.62233	0.311675
Chromossome 1	Forward	640277	7.323	7.679	9.475	8.159	12.576	0	0	4.192	0.513788
Chromossome 1	Forward	640312	3.107	6.479	3.569	4.385	50.305	75.64	114.333	80.0927	18.2651
Chromossome 1	Forward	656966	2.108	2.88	2.092	2.36	0	0	0	0	-
Chromossome 1	Forward	657212	5.548	5.999	9.721	7.08933	5.39	30.256	0	11.882	1.67604
Chromossome 1	Forward	659861	17.752	15.238	38.147	23.7123	0	0	0	0	-
Chromossome 1	Forward	659965	4.66	6.479	2.215	4.45133	0	5.043	22.867	9.30333	2.09001
Chromossome 1	Forward	661993	27.516	26.036	27.933	27.1617	30.542	25.213	0	18.585	0.684236
Chromossome 1	Forward	666090	5.104	5.519	4.799	5.14067	0	0	45.733	15.2443	2.96544
Chromossome 1	Forward	666833	2.441	2.4	2.215	2.352	0	0	0	0	-
Chromossome 1	Forward	667407	3.661	2.16	4.922	3.581	0	0	0	0	-
Chromossome 1	Forward	676984	7.989	9.598	14.151	10.5793	0	5.043	22.867	9.30333	0.879387
Chromossome 1	Forward	677051	50.373	60.351	445.949	185.558	12.576	105.896	45.733	54.735	0.294976
Chromossome 1	Forward	678134	7.434	5.399	14.274	9.03567	0	15.128	0	5.04267	0.558085
Chromossome 1	Forward	679159	317.991	389.579	255.83	321.133	4202.25	5022.52	3292.78	4172.52	12.9931
Chromossome 1	Forward	681447	789.984	432.892	404.356	542.411	522.811	231.964	205.799	320.191	0.590312
Chromossome 1	Forward	697146	53.479	56.271	65.465	58.405	88.033	75.64	22.867	62.18	1.06463
Chromossome 1	Forward	703871	16.754	18.957	20.181	18.6307	19.763	0	22.867	14.21	0.762721
Chromossome 1	Forward	704521	9.653	9.838	31.625	17.0387	95.22	191.622	388.731	225.191	13.2165
Chromossome 1	Forward	709655	16.643	16.677	25.226	19.5153	0	0	0	0	-
Chromossome 1	Forward	709961	2.774	3.12	5.291	3.72833	0	0	0	0	-
Chromossome 1	Forward	720658	3.661	2.4	8.122	4.72767	7.186	5.043	0	4.07633	0.862229
Chromossome 1	Forward	728281	2.552	2.28	5.537	3.45633	0	5.043	0	1.681	0.486354
Chromossome 1	Forward	731666	3.772	5.039	6.276	5.029	0	0	0	0	-
Chromossome 1	Forward	741427	2.219	0	4.43	2.21633	17.966	20.171	22.867	20.3347	9.17491
Chromossome 1	Forward	746319	17.863	8.879	10.583	12.4417	17.966	15.128	0	11.0313	0.886644
Chromossome 1	Forward	748726	8.211	9.958	8.122	8.76367	26.949	25.213	0	17.3873	1.98402
Chromossome 1	Forward	750731	2.774	4.199	11.69	6.221	0	0	0	0	-
Chromossome 1	Forward	753081	9.209	11.278	2.83	7.77233	0	0	0	0	-
Chromossome 1	Forward	753162	73.229	68.149	64.111	68.4963	52.101	131.11	68.6	83.937	1.22542
Chromossome 1	Forward	753211	5.991	5.759	5.784	5.84467	0	0	0	0	-
Chromossome 1	Forward	753224	4.105	3.839	0	2.648	0	10.085	0	3.36167	1.26951
Chromossome 1	Forward	753260	2.774	2.28	3.569	2.87433	0	20.171	45.733	21.968	7.64282
Chromossome 1	Forward	760499	15.866	15.478	25.226	18.8567	25.152	20.171	22.867	22.73	1.20541
Chromossome 1	Forward	762600	5.659	2.52	8.983	5.72067	0	5.043	0	1.681	0.293847
Chromossome 1	Forward	765459	57.03	49.312	99.182	68.508	206.609	95.811	114.333	138.918	2.02776
Chromossome 1	Forward	765783	3.218	2.76	5.414	3.79733	0	0	0	0	-
Chromossome 1	Forward	766805	5.104	5.519	6.522	5.715	0	0	0	0	-
Chromossome 1	Forward	768293	53.146	32.395	82.569	56.0367	30.542	60.512	91.466	60.84	1.08572
Chromossome 1	Forward	768383	8.211	5.519	17.105	10.2783	64.678	55.47	0	40.0493	3.89648
Chromossome 1	Forward	769315	24.964	17.997	39.747	27.5693	41.322	40.341	91.466	57.7097	2.09326
Chromossome 1	Forward	770705	7.101	4.319	150.988	54.136	0	0	0	0	-
Chromossome 1	Forward	771145	68.014	60.231	118.624	82.2897	125.762	181.537	342.998	216.766	2.63418
Chromossome 1	Forward	771577	152.005	178.292	98.566	142.954	46.712	85.726	45.733	59.3903	0.41545
Chromossome 1	Forward	772777	4.882	3.12	5.907	4.63633	0	5.043	0	1.681	0.362571
Chromossome 1	Forward	784941	2.774	3.12	3.322	3.072	12.576	0	0	4.192	1.36458
Chromossome 1	Forward	787035	2.108	0	2.83	1.646	0	0	0	0	-
Chromossome 1	Forward	787046	134.808	105.583	95.982	112.124	0	10.085	0	3.36167	0.0299816
Chromossome 1	Forward	787134	3.661	5.999	0	3.22	0	0	0	0	-
Chromossome 1	Forward	788675	7.434	7.679	15.751	10.288	26.949	30.256	0	19.0683	1.85345
Chromossome 1	Forward	792807	3.44	3.839	5.784	4.35433	0	0	0	0	-
Chromossome 1	Forward	795920	5.991	5.399	6.153	5.84767	0	0	0	0	-
Chromossome 1	Forward	796162	8.432	5.159	4.184	5.925	14.373	0	68.6	27.6577	4.66796
Chromossome 1	Forward	796490	4.993	0	2.461	2.48467	0	0	0	0	-
Chromossome 1	Forward	798299	2.552	0	3.199	1.917	8.983	5.043	0	4.67533	2.43888
Chromossome 1	Forward	798321	54.811	62.99	55.374	57.725	131.152	151.281	160.066	147.5	2.55521
Chromossome 1	Forward	800702	5.659	9.718	10.706	8.69433	19.763	70.598	45.733	45.3647	5.21773
Chromossome 1	Forward	801400	3.883	4.679	3.446	4.00267	0	5.043	22.867	9.30333	2.32428
Chromossome 1	Forward	801527	10.319	11.998	11.567	11.2947	53.898	0	0	17.966	1.59066
Chromossome 1	Forward	801544	35.394	30.835	30.641	32.29	0	0	45.733	15.2443	0.472107
Chromossome 1	Forward	801804	65.018	65.87	102.258	77.7153	136.542	35.299	0	57.2803	0.737053
Chromossome 1	Forward	803168	2.996	2.4	0	1.79867	0	5.043	22.867	9.30333	5.17235
Chromossome 1	Forward	806978	2.663	0	3.446	2.03633	0	0	0	0	-
Chromossome 1	Forward	807217	2.219	3.359	9.721	5.09967	0	35.299	0	11.7663	2.30727
Chromossome 1	Forward	808237	2.441	0	2.83	1.757	0	0	0	0	-
Chromossome 1	Forward	809626	19.195	10.678	13.659	14.5107	0	10.085	0	3.36167	0.231669
Chromossome 1	Forward	810523	8.654	3.239	19.935	10.6093	0	0	0	0	-
Chromossome 1	Forward	811635	2.774	4.199	5.045	4.006	8.983	10.085	0	6.356	1.58662
Chromossome 1	Forward	812772	4.327	4.079	2.953	3.78633	0	0	0	0	-
Chromossome 1	Forward	813433	6.546	8.759	4.184	6.49633	25.152	0	0	8.384	1.29057
Chromossome 1	Forward	813586	3.55	2.04	3.938	3.176	0	0	0	0	-
Chromossome 1	Forward	813619	6.546	6.239	7.999	6.928	0	30.256	0	10.0853	1.45574
Chromossome 1	Forward	815164	2.885	2.52	6.276	3.89367	0	5.043	0	1.681	0.431727
Chromossome 1	Forward	815188	14.646	10.318	22.15	15.7047	0	0	0	0	-
Chromossome 1	Forward	816825	9.986	9.838	9.598	9.80733	0	0	68.6	22.8667	2.33159
Chromossome 1	Forward	817890	2.108	2.04	4.061	2.73633	0	0	0	0	-
Chromossome 1	Forward	819180	202.6	159.815	334.708	232.374	163.491	151.281	160.066	158.279	0.681139
Chromossome 1	Forward	821692	2.33	3.479	8.245	4.68467	3.593	10.085	0	4.55933	0.973246
Chromossome 1	Forward	825771	24.077	22.436	15.013	20.5087	32.339	40.341	22.867	31.849	1.55295
Chromossome 1	Forward	827258	3.44	2.88	5.66	3.99333	10.78	25.213	0	11.9977	3.00442
Chromossome 1	Forward	827378	2.885	0	7.999	3.628	12.576	5.043	0	5.873	1.6188
Chromossome 1	Forward	829403	14.979	12.838	21.288	16.3683	7.186	0	0	2.39533	0.146339
Chromossome 1	Forward	837014	22.856	15.358	23.503	20.5723	71.864	30.256	0	34.04	1.65465
Chromossome 1	Forward	837095	23.966	22.197	37.285	27.816	0	0	0	0	-
Chromossome 1	Forward	844296	106.071	91.666	93.89	97.209	37.729	40.341	0	26.0233	0.267705
Chromossome 1	Forward	845540	12.981	4.919	16.981	11.627	0	10.085	45.733	18.606	1.60024
Chromossome 1	Forward	845553	23.3	12.838	8.491	14.8763	0	35.299	22.867	19.3887	1.30332
Chromossome 1	Forward	856064	11.428	6.839	11.69	9.98567	21.559	5.043	22.867	16.4897	1.65133
Chromossome 1	Forward	859172	4.882	4.919	2.83	4.21033	0	0	0	0	-
Chromossome 1	Forward	859440	27.405	36.114	22.273	28.5973	68.271	25.213	22.867	38.7837	1.3562
Chromossome 1	Forward	859601	4.993	6.839	8.491	6.77433	0	0	0	0	-
Chromossome 1	Forward	859650	8.765	10.558	7.875	9.066	0	15.128	0	5.04267	0.556217
Chromossome 1	Forward	859682	2.885	8.159	0	3.68133	0	0	0	0	-
Chromossome 1	Forward	861028	44.714	53.752	31.871	43.4457	16.169	110.939	0	42.3693	0.975226
Chromossome 1	Forward	861099	2.441	3.12	3.815	3.12533	0	0	0	0	-
Chromossome 1	Forward	861577	5.548	5.159	9.352	6.68633	0	0	0	0	-
Chromossome 1	Forward	861605	2.996	2.04	16.612	7.216	0	10.085	0	3.36167	0.465863
Chromossome 1	Forward	861628	98.637	121.781	138.067	119.495	82.644	20.171	22.867	41.894	0.350592
Chromossome 1	Forward	863168	4.438	3.359	4.184	3.99367	3.593	0	0	1.19767	0.299891
Chromossome 1	Forward	863341	4.438	2.4	4.43	3.756	14.373	0	0	4.791	1.27556
Chromossome 1	Forward	864118	4.105	4.079	5.784	4.656	0	5.043	0	1.681	0.36104
Chromossome 1	Forward	867449	5.77	5.519	8.983	6.75733	0	10.085	0	3.36167	0.497484
Chromossome 1	Forward	868124	73.34	79.068	41.1	64.5027	46.712	327.775	182.932	185.806	2.8806
Chromossome 1	Forward	868204	3.661	3.239	3.569	3.48967	0	0	0	0	-
Chromossome 1	Forward	868326	18.529	13.678	34.701	22.3027	5.39	5.043	0	3.47767	0.155931
Chromossome 1	Forward	868793	5.437	3.839	7.137	5.471	0	0	0	0	-
Chromossome 1	Forward	870919	16.865	17.517	13.044	15.8087	14.373	5.043	0	6.472	0.409396
Chromossome 1	Forward	872895	4299.64	3652.71	1078.45	3010.27	927.045	231.964	274.399	477.803	0.158724
Chromossome 1	Forward	872908	10.651	16.437	10.214	12.434	0	5.043	0	1.681	0.135194
Chromossome 1	Forward	872938	47.155	21.597	5.784	24.8453	0	0	0	0	-
Chromossome 1	Forward	873722	5.659	6.599	2.092	4.78333	0	0	0	0	-
Chromossome 1	Forward	876345	21.525	38.154	37.532	32.4037	48.508	45.384	68.6	54.164	1.67154
Chromossome 1	Forward	877066	3.44	0	9.721	4.387	0	0	0	0	-
Chromossome 1	Forward	879691	4.216	0	3.076	2.43067	17.966	0	22.867	13.611	5.5997
Chromossome 1	Forward	880107	3.44	0	8.86	4.1	0	0	0	0	-
Chromossome 1	Forward	880572	3.107	2.64	5.66	3.80233	0	0	0	0	-
Chromossome 1	Forward	881964	0	4.559	4.184	2.91433	0	0	0	0	-
Chromossome 1	Forward	882828	3.218	3	2.338	2.852	0	0	0	0	-
Chromossome 1	Forward	883004	2.552	2.76	6.153	3.82167	0	0	0	0	-
Chromossome 1	Forward	887866	5.548	5.399	31.133	14.0267	28.746	10.085	22.867	20.566	1.46621
Chromossome 1	Forward	893548	4.549	3.359	5.784	4.564	0	0	0	0	-
Chromossome 1	Forward	894094	5.437	4.799	6.153	5.463	0	0	0	0	-
Chromossome 1	Forward	897479	50.262	57.591	51.314	53.0557	185.05	161.366	228.666	191.694	3.61307
Chromossome 1	Forward	898570	12.76	13.678	17.843	14.7603	32.339	35.299	0	22.546	1.52747
Chromossome 1	Forward	898610	14.757	9.479	13.782	12.6727	0	5.043	0	1.681	0.132648
Chromossome 1	Forward	898856	2.552	4.199	4.061	3.604	0	10.085	0	3.36167	0.93276
Chromossome 1	Forward	901240	2.441	2.16	2.215	2.272	0	0	0	0	-
Chromossome 1	Forward	901794	2.996	3.479	4.553	3.676	0	0	0	0	-
Chromossome 1	Forward	901908	43.272	42.593	50.944	45.603	57.491	5.043	22.867	28.467	0.624235
Chromossome 1	Forward	902059	169.869	189.45	135.729	165.016	5.39	15.128	22.867	14.4617	0.087638
Chromossome 1	Forward	902084	4.771	2.28	17.474	8.175	0	0	0	0	-
Chromossome 1	Forward	903508	5.991	4.799	8.86	6.55	0	0	0	0	-
Chromossome 1	Forward	916418	84.213	98.864	553.006	245.361	25.152	842.129	525.931	464.404	1.89274
Chromossome 1	Forward	920173	8.321	6.479	32.979	15.9263	32.339	5.043	0	12.4607	0.782394
Chromossome 1	Forward	926626	19.528	21.957	26.949	22.8113	62.881	35.299	22.867	40.349	1.76881
Chromossome 1	Forward	928381	3.994	3	7.137	4.71033	3.593	5.043	0	2.87867	0.611139
Chromossome 1	Forward	931355	214.472	111.103	157.632	161.069	614.437	221.878	91.466	309.26	1.92005
Chromossome 1	Forward	933224	14.757	15.118	120.839	50.238	504.845	741.275	411.598	552.573	10.9991
Chromossome 1	Forward	935032	2.663	2.4	3.938	3.00033	0	0	0	0	-
Chromossome 1	Forward	943200	431.496	486.284	352.55	423.443	707.86	363.073	525.931	532.288	1.25705
Chromossome 1	Forward	944550	2.885	3.359	5.907	4.05033	0	5.043	0	1.681	0.415028
Chromossome 1	Forward	947521	2.663	5.759	26.949	11.7903	10.78	5.043	0	5.27433	0.447344
Chromossome 1	Forward	947999	2.219	0	2.953	1.724	0	0	0	0	-
Chromossome 1	Forward	948606	0	2.64	3.569	2.06967	0	0	0	0	-
Chromossome 1	Forward	949038	16.199	20.757	11.936	16.2973	55.695	15.128	22.867	31.23	1.91626
Chromossome 1	Forward	949188	392.995	251.84	2873.32	1172.72	2064.29	115.982	205.799	795.358	0.678218
Chromossome 1	Forward	949220	954.527	551.793	3989.42	1831.91	1787.62	100.854	228.666	705.712	0.385233
Chromossome 1	Forward	949273	2.663	0	8.737	3.8	0	0	0	0	-
Chromossome 1	Forward	953391	7.989	14.158	8.983	10.3767	116.779	257.177	571.664	315.207	30.3765
Chromossome 1	Forward	954254	3.661	3.839	2.338	3.27933	0	20.171	0	6.72367	2.05032
Chromossome 1	Forward	954569	14.868	9.598	27.81	17.4253	23.356	10.085	0	11.147	0.639701
Chromossome 1	Forward	956465	7.434	8.039	9.352	8.275	16.169	5.043	22.867	14.693	1.77559
Chromossome 1	Forward	958094	13.869	11.038	26.58	17.1623	0	5.043	0	1.681	0.0979471
Chromossome 1	Forward	958124	19.861	19.557	33.963	24.4603	113.186	50.427	0	54.5377	2.22964
Chromossome 1	Forward	958445	16.532	5.879	42.946	21.7857	122.169	35.299	0	52.4893	2.40935
Chromossome 1	Forward	958530	3.329	0	2.953	2.094	0	5.043	0	1.681	0.80277
Chromossome 1	Forward	959317	2.774	2.04	3.446	2.75333	8.983	0	0	2.99433	1.08753
Chromossome 1	Forward	966579	47.266	41.034	42.454	43.5847	97.016	20.171	0	39.0623	0.89624
Chromossome 1	Forward	967634	10.319	7.439	24.611	14.123	26.949	0	137.199	54.716	3.87425
Chromossome 1	Forward	972155	15.09	11.038	13.905	13.3443	0	0	0	0	-
Chromossome 1	Forward	973948	4.105	2.04	4.307	3.484	0	10.085	0	3.36167	0.964887
Chromossome 1	Forward	976617	3.883	4.559	3.569	4.00367	0	15.128	45.733	20.287	5.06711
Chromossome 1	Forward	978830	24.742	30.955	42.946	32.881	111.389	115.982	45.733	91.0347	2.76861
Chromossome 1	Forward	978863	3.107	2.64	2.092	2.613	0	0	0	0	-
Chromossome 1	Forward	985027	3.994	3.479	4.184	3.88567	0	0	0	0	-
Chromossome 1	Forward	992986	3.107	2.4	2.707	2.738	0	0	0	0	-
Chromossome 1	Forward	993941	3.107	0	3.569	2.22533	0	0	0	0	-
Chromossome 1	Forward	996500	6.879	6.719	4.553	6.05033	0	0	0	0	-
Chromossome 1	Forward	996516	5.991	5.999	5.907	5.96567	0	0	0	0	-
Chromossome 1	Forward	996552	10.873	12.478	15.259	12.87	19.763	5.043	0	8.26867	0.642476
Chromossome 1	Forward	997662	9.098	9.359	15.628	11.3617	48.508	15.128	22.867	28.8343	2.53786
Chromossome 1	Forward	1007204	2.108	3	0	1.70267	0	0	0	0	-
Chromossome 1	Forward	1010545	91.314	76.548	94.26	87.374	98.813	176.494	114.333	129.88	1.48648
Chromossome 1	Forward	1014339	24.299	16.437	89.583	43.4397	197.626	146.238	388.731	244.198	5.62155
Chromossome 1	Forward	1014374	59.693	55.311	150.372	88.4587	61.084	100.854	91.466	84.468	0.954887
Chromossome 1	Forward	1014499	7.878	7.679	16.366	10.641	25.152	5.043	0	10.065	0.94587
Chromossome 1	Forward	1017524	17.198	14.998	5.907	12.701	0	0	0	0	-
Chromossome 1	Forward	1019639	47.377	33.835	56.236	45.816	35.932	5.043	22.867	21.2807	0.464481
Chromossome 1	Forward	1022234	4.882	3	2.461	3.44767	0	0	0	0	-
Chromossome 1	Forward	1022263	100.523	75.588	45.407	73.8393	68.271	0	22.867	30.3793	0.411425
Chromossome 1	Forward	1023342	2.219	3.599	0	1.93933	0	15.128	0	5.04267	2.60021
Chromossome 1	Forward	1028287	21.303	14.398	5.045	13.582	0	0	0	0	-
Chromossome 1	Forward	1028546	6.546	9.239	7.506	7.76367	8.983	10.085	22.867	13.9783	1.80048
Chromossome 1	Forward	1031104	3.772	3.959	2.707	3.47933	0	10.085	0	3.36167	0.966181
Chromossome 1	Forward	1031234	9.875	6.359	5.414	7.216	0	0	0	0	-
Chromossome 1	Forward	1032495	2.996	3	5.66	3.88533	17.966	0	0	5.98867	1.54135
Chromossome 1	Forward	1032536	214.139	145.297	128.223	162.553	37.729	20.171	0	19.3	0.118731
Chromossome 1	Forward	1033570	0	2.28	3.938	2.07267	0	0	0	0	-
Chromossome 1	Forward	1034711	16.421	12.598	21.165	16.728	41.322	0	0	13.774	0.82341
Chromossome 1	Forward	1035243	0	2.04	3.322	1.78733	0	5.043	0	1.681	0.940507
Chromossome 1	Forward	1035798	17.752	17.877	36.178	23.9357	21.559	20.171	0	13.91	0.581141
Chromossome 1	Forward	1035915	147.9	139.058	81.831	122.93	120.372	0	45.733	55.3683	0.450407
Chromossome 1	Forward	1036177	4.438	2.52	4.553	3.837	0	0	0	0	-
Chromossome 1	Forward	1036461	6.213	5.279	6.399	5.96367	0	0	0	0	-
Chromossome 1	Forward	1037351	3.883	2.64	11.69	6.071	8.983	0	0	2.99433	0.493219
Chromossome 1	Forward	1040935	253.194	282.076	161.447	232.239	596.471	196.665	160.066	317.734	1.36813
Chromossome 1	Forward	1041074	159.106	153.456	212.022	174.861	235.355	176.494	91.466	167.772	0.959455
Chromossome 1	Forward	1041157	5.326	5.039	17.72	9.36167	12.576	5.043	0	5.873	0.627346
Chromossome 1	Forward	1042111	3.44	4.679	3.815	3.978	17.966	0	0	5.98867	1.50545
Chromossome 1	Forward	1043158	2.441	0	2.83	1.757	7.186	0	0	2.39533	1.36331
Chromossome 1	Forward	1043185	474.323	358.264	713.592	515.393	447.353	544.61	228.666	406.876	0.789449
Chromossome 1	Forward	1045126	33.952	31.915	46.391	37.4193	61.084	40.341	45.733	49.0527	1.31089
Chromossome 1	Forward	1045453	5.215	4.439	10.09	6.58133	0	10.085	0	3.36167	0.510788
Chromossome 1	Forward	1046070	316.548	442.61	343.69	367.616	494.065	262.22	297.265	351.183	0.955299
Chromossome 1	Forward	1049709	15.533	28.675	8.491	17.5663	52.101	156.323	114.333	107.586	6.12454
Chromossome 1	Forward	1051339	7.545	11.038	14.643	11.0753	7.186	20.171	45.733	24.3633	2.19978
Chromossome 1	Forward	1055520	3.883	2.28	19.689	8.61733	0	0	0	0	-
Chromossome 1	Forward	1059265	24.41	32.155	51.806	36.1237	37.729	60.512	68.6	55.6137	1.53954
Chromossome 1	Forward	1072424	2.996	0	3.938	2.31133	14.373	5.043	0	6.472	2.80012
Chromossome 1	Forward	1073238	59.36	54.831	95.736	69.9757	116.779	176.494	91.466	128.246	1.83273
Chromossome 1	Forward	1073323	14.979	9.598	13.044	12.5403	7.186	5.043	0	4.07633	0.325058
Chromossome 1	Forward	1073347	31.843	26.156	58.082	38.6937	44.915	25.213	0	23.376	0.60413
Chromossome 1	Forward	1074086	0	2.4	10.952	4.45067	0	5.043	0	1.681	0.377696
Chromossome 1	Forward	1077911	143.462	128.26	191.472	154.398	100.61	161.366	274.399	178.792	1.15799
Chromossome 1	Forward	1077973	65.351	63.47	69.28	66.0337	66.474	35.299	22.867	41.5467	0.629174
Chromossome 1	Forward	1078426	4.549	3.959	5.045	4.51767	0	5.043	0	1.681	0.372095
Chromossome 1	Forward	1078481	2.441	3.239	2.83	2.83667	0	0	0	0	-
Chromossome 1	Forward	1078757	491.41	686.532	966.222	714.721	2292.46	2919.72	2263.79	2491.99	3.48666
Chromossome 1	Forward	1078794	6.546	3.839	4.922	5.10233	0	0	0	0	-
Chromossome 1	Forward	1078837	2.996	2.88	4.799	3.55833	0	0	0	0	-
Chromossome 1	Forward	1078928	7.212	5.759	9.229	7.4	30.542	0	0	10.1807	1.37577
Chromossome 1	Forward	1079114	50.373	40.434	52.298	47.7017	50.305	20.171	0	23.492	0.492478
Chromossome 1	Forward	1080041	14.202	15.478	18.95	16.21	3.593	5.043	22.867	10.501	0.64781
Chromossome 1	Forward	1080192	21.858	13.678	42.208	25.9147	23.356	45.384	205.799	91.513	3.53132
Chromossome 1	Forward	1082660	10.319	9.239	13.413	10.9903	19.763	0	0	6.58767	0.599406
Chromossome 1	Forward	1083011	14.091	16.437	13.044	14.524	21.559	45.384	91.466	52.803	3.63557
Chromossome 1	Forward	1083098	244.207	378.9	325.602	316.236	616.234	1502.72	1280.53	1133.16	3.58327
Chromossome 1	Forward	1083526	53.035	21.957	50.575	41.8557	0	0	0	0	-
Chromossome 1	Forward	1083542	2.885	2.76	0	1.88167	0	0	0	0	-
Chromossome 1	Forward	1084525	0	2.88	5.907	2.929	3.593	0	0	1.19767	0.4089
Chromossome 1	Forward	1085302	52.037	80.147	107.672	79.952	80.847	201.707	160.066	147.54	1.84536
Chromossome 1	Forward	1085603	27.849	29.755	29.41	29.0047	0	0	0	0	-
Chromossome 1	Forward	1085683	884.516	712.928	690.211	762.552	220.982	221.878	228.666	223.842	0.293543
Chromossome 1	Forward	1085705	3.994	2.28	6.522	4.26533	0	0	0	0	-
Chromossome 1	Forward	1085732	3.883	2.04	3.938	3.287	0	0	22.867	7.62233	2.31893
Chromossome 1	Forward	1085763	4.771	3.719	6.522	5.004	0	0	0	0	-
Chromossome 1	Forward	1085814	0	3.959	4.43	2.79633	0	0	0	0	-
Chromossome 1	Forward	1085892	8.321	4.079	10.337	7.579	0	0	0	0	-
Chromossome 1	Forward	1086029	22.856	12.598	20.304	18.586	10.78	15.128	0	8.636	0.464651
Chromossome 1	Forward	1086542	2.219	2.4	7.875	4.16467	0	0	0	0	-
Chromossome 1	Forward	1086563	2.108	0	2.953	1.687	0	0	0	0	-
Chromossome 1	Forward	1087548	31.622	32.515	34.947	33.028	0	10.085	0	3.36167	0.101782
Chromossome 1	Forward	1087687	54.922	78.108	35.809	56.2797	206.609	100.854	22.867	110.11	1.95648
Chromossome 1	Forward	1089562	219.798	173.853	228.266	207.306	274.88	862.299	914.662	683.947	3.29922
Chromossome 1	Forward	1089650	5.659	8.399	3.446	5.83467	0	5.043	0	1.681	0.288106
Chromossome 1	Forward	1089711	6.546	4.559	4.307	5.13733	7.186	5.043	0	4.07633	0.793473
Chromossome 1	Forward	1091315	2.33	3	4.43	3.25333	0	0	22.867	7.62233	2.34293
Chromossome 1	Forward	1092264	2.663	2.4	0	1.68767	0	0	0	0	-
Chromossome 1	Forward	1092329	2.552	0	4.553	2.36833	28.746	10.085	22.867	20.566	8.68374
Chromossome 1	Forward	1092488	307.339	305.352	561.743	391.478	937.825	630.336	731.73	766.63	1.9583
Chromossome 1	Forward	1095394	2.774	2.28	3.446	2.83333	0	0	0	0	-
Chromossome 1	Forward	1099403	0	3.479	2.83	2.103	0	0	0	0	-
Chromossome 1	Forward	1099526	7.101	5.039	3.322	5.154	0	0	0	0	-
Chromossome 1	Forward	1099546	61.468	46.193	57.835	55.1653	37.729	20.171	0	19.3	0.349857
Chromossome 1	Forward	1099887	2.108	2.04	0	1.38267	7.186	0	0	2.39533	1.7324
Chromossome 1	Forward	1101584	104.739	120.101	103.735	109.525	220.982	221.878	160.066	200.975	1.83497
Chromossome 1	Forward	1102043	30.623	23.636	61.281	38.5133	23.356	20.171	45.733	29.7533	0.772546
Chromossome 1	Forward	1102525	0	2.04	2.092	1.37733	0	0	0	0	-
Chromossome 1	Forward	1104912	14.091	11.878	10.952	12.307	5.39	20.171	22.867	16.1427	1.31167
Chromossome 1	Forward	1105485	8.765	6.359	12.059	9.061	5.39	5.043	0	3.47767	0.383806
Chromossome 1	Forward	1105608	33.175	29.635	36.916	33.242	0	30.256	22.867	17.7077	0.53269
Chromossome 1	Forward	1105668	37.169	29.035	45.038	37.0807	7.186	20.171	0	9.119	0.245923
Chromossome 1	Forward	1105740	2.441	2.4	4.553	3.13133	0	0	0	0	-
Chromossome 1	Forward	1105796	42.606	29.035	44.3	38.647	12.576	5.043	22.867	13.4953	0.349195
Chromossome 1	Forward	1105868	2.774	2.4	5.907	3.69367	0	0	0	0	-
Chromossome 1	Forward	1105923	27.516	28.675	33.963	30.0513	25.152	75.64	68.6	56.464	1.87892
Chromossome 1	Forward	1106637	32.953	31.795	21.781	28.843	39.525	65.555	22.867	42.649	1.47866
Chromossome 1	Forward	1107156	7.545	9.598	2.83	6.65767	3.593	10.085	0	4.55933	0.684825
Chromossome 1	Forward	1107447	4.105	3	4.922	4.009	0	0	0	0	-
Chromossome 1	Forward	1108418	2.108	0	6.153	2.75367	5.39	0	0	1.79667	0.652463
Chromossome 1	Forward	1108437	6.324	5.519	6.399	6.08067	0	0	0	0	-
Chromossome 1	Forward	1108626	2.33	2.28	3.199	2.603	0	0	0	0	-
Chromossome 1	Forward	1109270	2.663	0	2.584	1.749	7.186	0	0	2.39533	1.36954
Chromossome 1	Forward	1110839	701.998	362.943	587.461	550.801	767.148	272.305	182.932	407.462	0.739762
Chromossome 1	Forward	1111266	2.219	0	2.83	1.683	0	0	0	0	-
Chromossome 1	Forward	1112674	33.397	24.116	61.158	39.557	21.559	10.085	68.6	33.4147	0.844722
Chromossome 1	Forward	1114802	5.215	5.519	6.03	5.588	0	0	0	0	-
Chromossome 1	Forward	1118557	102.52	71.389	66.942	80.2837	154.508	100.854	45.733	100.365	1.25013
Chromossome 1	Forward	1119677	4.327	4.799	5.537	4.88767	0	0	0	0	-
Chromossome 1	Forward	1120401	3.107	2.88	2.461	2.816	0	0	0	0	-
Chromossome 1	Forward	1120872	3.883	2.88	4.676	3.813	0	0	0	0	-
Chromossome 1	Forward	1122133	29.07	24.236	23.626	25.644	5.39	15.128	22.867	14.4617	0.56394
Chromossome 1	Forward	1124112	10.762	8.279	8.983	9.34133	0	0	22.867	7.62233	0.815979
Chromossome 1	Forward	1124194	2.663	2.16	6.645	3.82267	0	5.043	0	1.681	0.439745
Chromossome 1	Forward	1124263	101.522	157.415	102.873	120.603	28.746	176.494	160.066	121.769	1.00966
Chromossome 1	Forward	1124402	52.37	27.476	29.779	36.5417	25.152	0	45.733	23.6283	0.646613
Chromossome 1	Forward	1124451	30.623	43.793	33.471	35.9623	8.983	10.085	45.733	21.6003	0.600638
Chromossome 1	Forward	1125321	74.116	59.631	32.486	55.411	28.746	20.171	0	16.3057	0.294268
Chromossome 1	Forward	1128829	22.412	26.516	32.855	27.261	25.152	0	0	8.384	0.307546
Chromossome 1	Forward	1129037	40.942	26.876	55.251	41.023	32.339	25.213	22.867	26.8063	0.653446
Chromossome 1	Forward	1137358	44.27	45.113	36.055	41.8127	8.983	10.085	68.6	29.2227	0.698895
Chromossome 1	Forward	1137469	48.264	76.788	22.027	49.0263	141.931	292.476	137.199	190.535	3.88639
Chromossome 1	Forward	1137937	4.216	2.28	4.307	3.601	0	0	0	0	-
Chromossome 1	Forward	1139323	0	2.04	2.953	1.66433	0	0	0	0	-
Chromossome 1	Forward	1142463	10.984	9.479	14.397	11.62	5.39	0	0	1.79667	0.154618
Chromossome 1	Forward	1144027	4.771	3.359	2.338	3.48933	0	0	0	0	-
Chromossome 1	Forward	1144109	2.219	2.28	0	1.49967	0	0	0	0	-
Chromossome 1	Forward	1146544	0	2.76	2.83	1.86333	0	10.085	0	3.36167	1.80411
Chromossome 1	Forward	1147661	16.865	14.758	14.643	15.422	0	15.128	0	5.04267	0.326979
Chromossome 1	Forward	1155315	20.304	14.878	16.12	17.1007	10.78	0	0	3.59333	0.210128
Chromossome 1	Forward	1155803	0	2.04	2.215	1.41833	0	0	0	0	-
Chromossome 1	Forward	1156042	3.107	0	10.09	4.399	0	0	0	0	-
Chromossome 1	Forward	1160712	242.21	154.536	379.13	258.625	84.44	75.64	91.466	83.8487	0.324209
Chromossome 1	Forward	1161059	6.657	7.199	10.583	8.14633	0	10.085	0	3.36167	0.41266
Chromossome 1	Forward	1162444	25.186	18.117	27.933	23.7453	3.593	10.085	0	4.55933	0.19201
Chromossome 1	Forward	1162522	3.44	3.839	2.584	3.28767	0	0	0	0	-
Chromossome 1	Forward	1162657	25.297	20.997	27.072	24.4553	44.915	95.811	22.867	54.531	2.22982
Chromossome 1	Forward	1162722	29.624	23.996	26.703	26.7743	34.135	0	0	11.3783	0.424972
Chromossome 1	Forward	1168517	11.206	9.838	11.567	10.8703	12.576	0	0	4.192	0.385637
Chromossome 1	Forward	1179458	158.995	141.818	173.63	158.148	113.186	55.47	68.6	79.0853	0.500073
Chromossome 1	Forward	1179516	320.21	223.525	626.592	390.109	389.862	206.75	228.666	275.093	0.705169
Chromossome 1	Forward	1179680	1658.74	2442.34	1899.1	2000.06	720.437	2037.24	1371.99	1376.56	0.688259
Chromossome 1	Forward	1179734	46.711	72.109	170.307	96.3757	0	20.171	22.867	14.346	0.148855
Chromossome 1	Forward	1179858	7.545	10.918	12.675	10.3793	12.576	5.043	0	5.873	0.565836
Chromossome 1	Forward	1180271	4.993	3.479	3.322	3.93133	0	0	0	0	-
Chromossome 1	Forward	1184153	12.094	10.198	19.689	13.9937	154.508	161.366	114.333	143.402	10.2477
Chromossome 1	Forward	1184667	56.808	45.353	77.647	59.936	163.491	90.768	91.466	115.242	1.92275
Chromossome 1	Forward	1186194	5.104	4.199	4.553	4.61867	21.559	0	0	7.18633	1.55593
Chromossome 1	Forward	1190443	7.212	8.639	3.076	6.309	30.542	166.409	137.199	111.383	17.6547
Chromossome 1	Forward	1193453	7.656	7.919	8.86	8.145	0	5.043	0	1.681	0.206384
Chromossome 1	Forward	1194876	6.435	7.319	10.09	7.948	39.525	0	0	13.175	1.65765
Chromossome 1	Forward	1207900	2.108	0	4.922	2.34333	0	0	0	0	-
Chromossome 1	Forward	1208288	26.296	32.755	13.413	24.1547	12.576	15.128	0	9.23467	0.382314
Chromossome 1	Forward	1210271	2.552	2.04	17.351	7.31433	0	0	0	0	-
Chromossome 1	Forward	1210573	0	2.52	6.645	3.055	0	0	0	0	-
Chromossome 1	Forward	1210888	858.553	705.849	833.692	799.365	143.728	216.836	137.199	165.921	0.207566
Chromossome 1	Forward	1220691	2.441	2.28	5.168	3.29633	17.966	0	0	5.98867	1.81677
Chromossome 1	Forward	1222607	7.323	10.558	14.028	10.6363	0	15.128	0	5.04267	0.474098
Chromossome 1	Forward	1222961	8.987	5.399	15.382	9.92267	0	0	0	0	-
Chromossome 1	Forward	1223894	2.552	2.52	4.553	3.20833	5.39	0	0	1.79667	0.56
Chromossome 1	Forward	1225107	5.991	3.239	3.692	4.30733	0	0	0	0	-
Chromossome 1	Forward	1225162	158.219	121.301	68.295	115.938	8.983	85.726	0	31.5697	0.272297
Chromossome 1	Forward	1226108	7.989	10.558	14.028	10.8583	0	30.256	0	10.0853	0.92881
Chromossome 1	Forward	1228513	9.209	8.759	10.583	9.517	0	0	0	0	-
Chromossome 1	Forward	1229434	8.211	9.479	8.86	8.85	0	15.128	0	5.04267	0.569793
Chromossome 1	Forward	1229449	6.102	3.959	4.061	4.70733	0	5.043	0	1.681	0.357102
Chromossome 1	Forward	1231214	2.774	2.88	2.707	2.787	16.169	0	0	5.38967	1.93386
Chromossome 1	Forward	1231882	8.654	8.999	15.013	10.8887	0	0	0	0	-
Chromossome 1	Forward	1233954	5.104	4.919	8.86	6.29433	0	15.128	0	5.04267	0.801144
Chromossome 1	Forward	1233971	9.764	8.279	16.366	11.4697	0	5.043	0	1.681	0.14656
Chromossome 1	Forward	1234016	0	2.04	3.938	1.99267	12.576	0	0	4.192	2.10371
Chromossome 1	Forward	1234066	7.323	5.759	17.105	10.0623	5.39	5.043	0	3.47767	0.345612
Chromossome 1	Forward	1234306	7.767	7.079	15.382	10.076	30.542	20.171	0	16.9043	1.67768
Chromossome 1	Forward	1234456	4.993	3	7.383	5.12533	0	0	0	0	-
Chromossome 1	Forward	1234932	3.55	3.12	5.537	4.069	0	5.043	0	1.681	0.413124
Chromossome 1	Forward	1235654	32.065	55.431	27.564	38.3533	122.169	327.775	342.998	264.314	6.89155
Chromossome 1	Forward	1239347	2.774	2.04	5.045	3.28633	7.186	0	0	2.39533	0.728877
Chromossome 1	Forward	1239660	10.43	9.359	10.952	10.247	0	0	22.867	7.62233	0.74386
Chromossome 1	Forward	1239671	2.885	3.839	4.43	3.718	12.576	10.085	0	7.55367	2.03165
Chromossome 1	Forward	1241024	2.663	2.52	3.938	3.04033	5.39	0	0	1.79667	0.590944
Chromossome 1	Forward	1241206	14.979	19.677	12.675	15.777	17.966	15.128	0	11.0313	0.699203
Chromossome 1	Forward	1241708	33.508	34.195	54.39	40.6977	66.474	20.171	0	28.8817	0.709664
Chromossome 1	Forward	1241851	2.552	2.64	2.83	2.674	0	0	0	0	-
Chromossome 1	Forward	1241883	5.88	9.958	10.46	8.766	17.966	0	0	5.98867	0.68317
Chromossome 1	Forward	1241905	0	2.4	2.953	1.78433	0	0	0	0	-
Chromossome 1	Forward	1242073	81.107	84.467	70.756	78.7767	114.982	55.47	0	56.8173	0.721246
Chromossome 1	Forward	1242170	76.446	91.786	127.976	98.736	66.474	60.512	0	42.3287	0.428706
Chromossome 1	Forward	1242290	43.05	38.634	63.742	48.4753	3.593	10.085	0	4.55933	0.0940547
Chromossome 1	Forward	1242601	114.059	115.662	137.452	122.391	48.508	5.043	0	17.8503	0.145847
Chromossome 1	Forward	1243963	3.329	3	8.122	4.817	5.39	0	0	1.79667	0.372985
Chromossome 1	Forward	1246441	4.771	4.799	2.215	3.92833	0	10.085	0	3.36167	0.855749
Chromossome 1	Forward	1246738	15.422	12.958	3.322	10.5673	0	0	0	0	-
Chromossome 1	Forward	1246752	13.536	14.278	10.337	12.717	73.661	10.085	0	27.9153	2.19512
Chromossome 1	Forward	1246777	2.774	7.079	3.322	4.39167	0	0	0	0	-
Chromossome 1	Forward	1247197	4.66	3	5.784	4.48133	0	0	0	0	-
Chromossome 1	Forward	1247615	5.548	3.12	5.414	4.694	0	0	0	0	-
Chromossome 1	Forward	1248543	3.55	4.439	0	2.663	0	0	0	0	-
Chromossome 1	Forward	1250816	90.648	73.308	116.655	93.537	44.915	15.128	0	20.0143	0.213972
Chromossome 1	Forward	1252029	5.991	5.279	11.567	7.61233	7.186	10.085	0	5.757	0.756273
Chromossome 1	Forward	1252764	2.885	2.04	0	1.64167	0	0	0	0	-
Chromossome 1	Forward	1265581	5.326	3.839	4.307	4.49067	14.373	10.085	0	8.15267	1.81547
Chromossome 1	Forward	1265637	16.532	9.598	16.612	14.2473	0	0	0	0	-
Chromossome 1	Forward	1265737	8.543	7.439	4.799	6.927	0	0	0	0	-
Chromossome 1	Forward	1266247	94.754	76.548	39.87	70.3907	80.847	15.128	22.867	39.614	0.562773
Chromossome 1	Forward	1266666	3.55	2.4	2.461	2.80367	5.39	0	0	1.79667	0.640827
Chromossome 1	Forward	1267154	17.531	17.277	18.212	17.6733	7.186	10.085	0	5.757	0.325745
Chromossome 1	Forward	1267235	13.536	11.518	16.243	13.7657	12.576	0	0	4.192	0.304526
Chromossome 1	Forward	1267953	110.842	89.866	160.217	120.308	167.084	55.47	68.6	97.0513	0.806688
Chromossome 1	Forward	1269168	3.44	2.16	4.061	3.22033	3.593	0	0	1.19767	0.371908
Chromossome 1	Forward	1270426	25.408	24.836	25.472	25.2387	260.507	600.08	137.199	332.595	13.178
Chromossome 1	Forward	1270498	45.713	31.795	155.048	77.5187	120.372	25.213	0	48.5283	0.626021
Chromossome 1	Forward	1272943	2.774	2.28	3.446	2.83333	8.983	10.085	22.867	13.9783	4.93353
Chromossome 1	Forward	1273206	9.431	11.518	14.274	11.741	19.763	20.171	0	13.3113	1.13375
Chromossome 1	Forward	1273681	3.107	0	3.569	2.22533	0	0	0	0	-
Chromossome 1	Forward	1273843	8.765	12.478	15.136	12.1263	25.152	5.043	0	10.065	0.830012
Chromossome 1	Forward	1273871	3.218	2.88	6.153	4.08367	0	5.043	0	1.681	0.41164
Chromossome 1	Forward	1275675	4.66	3.479	8.491	5.54333	16.169	0	0	5.38967	0.972279
Chromossome 1	Forward	1276556	2.774	4.559	0	2.44433	5.39	0	0	1.79667	0.735033
Chromossome 1	Forward	1276804	9.32	5.999	15.505	10.2747	0	10.085	0	3.36167	0.32718
Chromossome 1	Forward	1278312	3.883	2.76	6.522	4.38833	0	10.085	0	3.36167	0.766046
Chromossome 1	Forward	1278799	3.661	2.28	2.338	2.75967	7.186	10.085	0	5.757	2.08612
Chromossome 1	Forward	1280042	3.44	2.64	7.137	4.40567	0	5.043	0	1.681	0.381554
Chromossome 1	Forward	1282784	90.759	87.226	108.288	95.4243	84.44	95.811	22.867	67.706	0.709526
Chromossome 1	Forward	1286786	3.107	3.12	6.03	4.08567	0	0	0	0	-
Chromossome 1	Forward	1287766	37.169	36.234	75.678	49.6937	25.152	15.128	0	13.4267	0.270189
Chromossome 1	Forward	1288124	6.102	4.919	11.567	7.52933	0	0	0	0	-
Chromossome 1	Forward	1288339	4.993	4.439	4.43	4.62067	5.39	0	0	1.79667	0.388833
Chromossome 1	Forward	1289541	65.018	58.791	118.132	80.647	62.881	30.256	91.466	61.5343	0.763008
Chromossome 1	Forward	1290709	9.431	6.599	18.335	11.455	12.576	5.043	0	5.873	0.512702
Chromossome 1	Forward	1292373	4.993	2.52	7.26	4.92433	0	0	0	0	-
Chromossome 1	Forward	1292687	6.546	5.159	4.676	5.46033	0	0	0	0	-
Chromossome 1	Forward	1295424	38.944	38.394	57.343	44.8937	41.322	0	0	13.774	0.306814
Chromossome 1	Forward	1295572	7.656	4.079	3.322	5.019	0	0	0	0	-
Chromossome 1	Forward	1296251	3.994	3.479	7.137	4.87	7.186	0	0	2.39533	0.491855
Chromossome 1	Forward	1296984	0	2.4	3.322	1.90733	0	0	0	0	-
Chromossome 1	Forward	1297608	5.548	5.159	5.537	5.41467	12.576	0	0	4.192	0.774194
Chromossome 1	Forward	1297638	51.593	38.154	52.175	47.3073	0	25.213	0	8.40433	0.177654
Chromossome 1	Forward	1298217	3.107	0	3.569	2.22533	0	0	0	0	-
Chromossome 1	Forward	1298462	4.549	4.079	11.444	6.69067	5.39	0	0	1.79667	0.268533
Chromossome 1	Forward	1298627	2.774	0	5.414	2.72933	0	0	0	0	-
Chromossome 1	Forward	1299332	0	2.4	2.215	1.53833	0	0	0	0	-
Chromossome 1	Forward	1300036	3.218	3	6.03	4.08267	0	0	91.466	30.4887	7.46783
Chromossome 1	Forward	1301126	4.105	3.12	5.291	4.172	0	0	0	0	-
Chromossome 1	Forward	1303442	3.55	3.719	5.66	4.30967	0	10.085	0	3.36167	0.780029
Chromossome 1	Forward	1303960	6.657	4.439	3.569	4.88833	0	0	0	0	-
Chromossome 1	Forward	1303975	0	2.52	2.215	1.57833	0	0	0	0	-
Chromossome 1	Forward	1304641	13.758	8.879	9.475	10.704	0	0	0	0	-
Chromossome 1	Forward	1305191	2.552	0	2.461	1.671	0	0	0	0	-
Chromossome 1	Forward	1305461	7.101	4.319	13.659	8.35967	0	0	0	0	-
Chromossome 1	Forward	1306988	2.663	2.16	0	1.60767	10.78	0	0	3.59333	2.23512
Chromossome 1	Forward	1307142	3.883	0	6.276	3.38633	7.186	0	0	2.39533	0.707353
Chromossome 1	Forward	1307786	25.963	23.156	17.843	22.3207	19.763	10.085	0	9.94933	0.445745
Chromossome 1	Forward	1308328	4.882	2.76	0	2.54733	0	10.085	0	3.36167	1.31968
Chromossome 1	Forward	1308892	4.882	2.52	4.553	3.985	0	0	0	0	-
Chromossome 1	Forward	1309978	4.66	3.12	11.936	6.572	0	0	22.867	7.62233	1.15982
Chromossome 1	Forward	1309989	4.216	3.839	6.645	4.9	0	0	0	0	-
Chromossome 1	Forward	1311165	5.991	6.479	7.875	6.78167	7.186	0	0	2.39533	0.353207
Chromossome 1	Forward	1311645	6.213	8.399	2.707	5.773	34.135	50.427	0	28.1873	4.88261
Chromossome 1	Forward	1311747	9.653	4.799	9.106	7.85267	0	0	0	0	-
Chromossome 1	Forward	1312587	2.441	2.28	3.938	2.88633	7.186	0	0	2.39533	0.829888
Chromossome 1	Forward	1314502	2.441	0	2.584	1.675	3.593	0	0	1.19767	0.715025
Chromossome 1	Forward	1314726	28.737	24.836	41.592	31.7217	71.864	45.384	0	39.0827	1.23205
Chromossome 1	Forward	1315070	71.897	61.31	77.77	70.3257	32.339	25.213	91.466	49.6727	0.706323
Chromossome 1	Forward	1315174	3.107	2.16	3.322	2.863	0	0	0	0	-
Chromossome 1	Forward	1317732	3.55	2.4	4.553	3.501	0	0	0	0	-
Chromossome 1	Forward	1317937	2.108	2.52	2.83	2.486	0	10.085	0	3.36167	1.35224
Chromossome 1	Forward	1319373	11.206	8.879	71.125	30.4033	66.474	80.683	22.867	56.6747	1.86409
Chromossome 1	Forward	1319871	0	2.28	5.66	2.64667	0	0	0	0	-
Chromossome 1	Forward	1323967	3.44	4.319	0	2.58633	0	0	0	0	-
Chromossome 1	Forward	1326725	17.087	13.678	106.688	45.8177	14.373	5.043	22.867	14.0943	0.307618
Chromossome 1	Forward	1329360	0	3.12	4.43	2.51667	0	0	0	0	-
Chromossome 1	Forward	1331397	2.885	2.88	4.922	3.56233	0	0	0	0	-
Chromossome 1	Forward	1339469	4.993	3.719	4.43	4.38067	0	10.085	0	3.36167	0.767387
Chromossome 1	Forward	1339775	10.762	6.119	6.891	7.924	0	0	0	0	-
Chromossome 1	Forward	1346893	5.215	5.399	12.182	7.59867	64.678	35.299	0	33.3257	4.38573
Chromossome 1	Forward	1350760	8.211	7.559	9.967	8.579	0	0	0	0	-
Chromossome 1	Forward	1357543	42.051	25.076	29.902	32.343	12.576	0	22.867	11.8143	0.365283
Chromossome 1	Forward	1359610	20.748	21.357	7.999	16.7013	0	20.171	0	6.72367	0.402583
Chromossome 1	Forward	1360420	0	3.719	2.953	2.224	7.186	0	22.867	10.0177	4.50435
Chromossome 1	Forward	1361301	4.438	5.039	4.307	4.59467	0	0	0	0	-
Chromossome 1	Forward	1365167	640.198	374.221	466.252	493.557	592.878	226.921	45.733	288.511	0.584554
Chromossome 1	Forward	1366007	2.996	0	4.184	2.39333	0	0	0	0	-
Chromossome 1	Forward	1366137	78.444	99.584	108.657	95.5617	594.675	827.001	685.997	702.558	7.35188
Chromossome 1	Forward	1369276	3.994	6.239	4.676	4.96967	5.39	5.043	22.867	11.1	2.23355
Chromossome 1	Forward	1374615	48.043	34.555	17.843	33.4803	0	10.085	0	3.36167	0.100407
Chromossome 1	Forward	1374642	2447.29	1939.49	1794.62	2060.47	5014.31	5269.61	5350.77	5211.56	2.52931
Chromossome 1	Forward	1374663	24.853	26.996	76.048	42.6323	82.644	40.341	22.867	48.6173	1.14039
Chromossome 1	Forward	1376398	20.082	33.595	21.042	24.9063	34.135	55.47	22.867	37.4907	1.50527
Chromossome 1	Forward	1376450	28.848	35.154	27.318	30.44	37.729	50.427	0	29.3853	0.965353
Chromossome 1	Forward	1376565	9.209	9.359	16.243	11.6037	0	0	22.867	7.62233	0.65689
Chromossome 1	Forward	1376915	103.297	51.592	211.407	122.099	91.627	70.598	68.6	76.9417	0.63016
Chromossome 1	Forward	1377275	152.227	119.141	204.762	158.71	122.169	50.427	68.6	80.3987	0.506576
Chromossome 1	Forward	1377342	20.193	15.957	24.488	20.2127	0	5.043	45.733	16.9253	0.837363
Chromossome 1	Forward	1377389	0	2.28	6.153	2.811	0	0	0	0	-
Chromossome 1	Forward	1377527	5.215	4.199	3.815	4.40967	0	0	0	0	-
Chromossome 1	Forward	1381930	7.878	7.679	18.95	11.5023	7.186	5.043	22.867	11.6987	1.01707
Chromossome 1	Forward	1383413	3.883	4.439	6.153	4.825	0	0	0	0	-
Chromossome 1	Forward	1387636	5.659	3.12	6.399	5.05933	0	0	0	0	-
Chromossome 1	Forward	1390600	31.843	23.396	37.655	30.9647	0	10.085	0	3.36167	0.108565
Chromossome 1	Forward	1390906	2.885	2.52	2.953	2.786	0	0	0	0	-
Chromossome 1	Forward	1390939	42.051	35.514	68.049	48.538	127.559	70.598	0	66.0523	1.36084
Chromossome 1	Forward	1390960	57.695	30.715	40.362	42.924	113.186	5.043	0	39.4097	0.918127
Chromossome 1	Forward	1391082	7.656	12.838	6.522	9.00533	50.305	55.47	22.867	42.8807	4.7617
Chromossome 1	Forward	1393610	2.774	2.04	4.553	3.12233	10.78	0	0	3.59333	1.15085
Chromossome 1	Forward	1394201	33.952	32.275	50.944	39.057	416.811	75.64	68.6	187.017	4.78831
Chromossome 1	Forward	1394980	3.218	0	3.692	2.30333	0	0	0	0	-
Chromossome 1	Forward	1399314	7.989	7.199	11.936	9.04133	0	15.128	22.867	12.665	1.40079
Chromossome 1	Forward	1399371	6.657	7.799	15.874	10.11	0	0	0	0	-
Chromossome 1	Forward	1399391	1347.3	988.165	2071.86	1469.11	1178.57	373.159	320.132	623.953	0.424715
Chromossome 1	Forward	1399423	3.107	3.359	7.383	4.61633	0	0	0	0	-
Chromossome 1	Forward	1401463	51.593	76.788	133.637	87.3393	5.39	15.128	0	6.83933	0.0783076
Chromossome 1	Forward	1401577	45.158	47.153	78.139	56.8167	75.457	50.427	45.733	57.2057	1.00685
Chromossome 1	Forward	1401801	59.804	50.872	45.161	51.9457	17.966	10.085	0	9.35033	0.180002
Chromossome 1	Forward	1402700	33.508	25.076	18.212	25.5987	26.949	90.768	160.066	92.5943	3.61715
Chromossome 1	Forward	1403442	4.993	7.559	6.645	6.399	12.576	10.085	0	7.55367	1.18044
Chromossome 1	Forward	1403461	2.441	3.719	5.291	3.817	0	0	0	0	-
Chromossome 1	Forward	1403922	5.215	2.76	0	2.65833	0	0	0	0	-
Chromossome 1	Forward	1404113	2.774	6.359	3.692	4.275	3.593	0	0	1.19767	0.280156
Chromossome 1	Forward	1404177	3.772	4.439	8.368	5.52633	0	0	0	0	-
Chromossome 1	Forward	1405598	3.107	4.079	5.291	4.159	0	0	0	0	-
Chromossome 1	Forward	1405985	3.994	2.76	0	2.25133	0	0	0	0	-
Chromossome 1	Forward	1406058	17.309	14.158	17.474	16.3137	8.983	5.043	0	4.67533	0.28659
Chromossome 1	Forward	1406450	50.151	56.271	62.019	56.147	125.762	181.537	114.333	140.544	2.50314
Chromossome 1	Forward	1406501	12.76	13.438	6.768	10.9887	0	15.128	0	5.04267	0.458897
Chromossome 1	Forward	1406560	5.88	3.359	3.569	4.26933	0	0	0	0	-
Chromossome 1	Forward	1406710	4.105	3	4.184	3.763	0	0	0	0	-
Chromossome 1	Forward	1407149	4.66	5.039	6.891	5.53	0	5.043	0	1.681	0.303978
Chromossome 1	Forward	1408817	12.205	6.239	37.778	18.7407	0	5.043	0	1.681	0.089698
Chromossome 1	Forward	1410012	3.44	3	7.875	4.77167	0	5.043	0	1.681	0.352288
Chromossome 1	Forward	1410751	2.996	3	4.553	3.51633	0	0	0	0	-
Chromossome 1	Forward	1412018	9.986	8.999	10.09	9.69167	0	0	0	0	-
Chromossome 1	Forward	1412036	6.102	6.479	7.26	6.61367	10.78	0	0	3.59333	0.543319
Chromossome 1	Forward	1412273	4.771	3	2.338	3.36967	0	0	0	0	-
Chromossome 1	Forward	1413006	3.55	4.079	3.938	3.85567	5.39	0	0	1.79667	0.465981
Chromossome 1	Forward	1413034	41.829	44.393	55.867	47.363	98.813	15.128	45.733	53.2247	1.12376
Chromossome 1	Forward	1413110	42.051	37.674	11.444	30.3897	0	0	0	0	-
Chromossome 1	Forward	1413381	5.77	5.279	7.014	6.021	3.593	0	0	1.19767	0.198915
Chromossome 1	Forward	1413578	5.104	5.519	5.537	5.38667	0	5.043	0	1.681	0.312067
Chromossome 1	Forward	1414641	19.861	12.838	16.735	16.478	0	5.043	0	1.681	0.102015
Chromossome 1	Forward	1416447	0	2.16	3.569	1.90967	0	0	0	0	-
Chromossome 1	Forward	1418386	2.108	2.16	4.061	2.77633	0	0	0	0	-
Chromossome 1	Forward	1421681	14.535	16.557	10.214	13.7687	0	0	0	0	-
Chromossome 1	Forward	1422825	3.329	3.239	4.799	3.789	0	0	0	0	-
Chromossome 1	Forward	1423527	3.107	2.88	2.83	2.939	0	0	0	0	-
Chromossome 1	Forward	1425256	5.104	2.88	5.045	4.343	0	0	0	0	-
Chromossome 1	Forward	1425482	11.761	6.479	9.721	9.32033	7.186	0	0	2.39533	0.257001
Chromossome 1	Forward	1429968	8.321	5.759	12.059	8.713	0	0	0	0	-
Chromossome 1	Forward	1430507	2.441	0	2.215	1.552	0	0	0	0	-
Chromossome 1	Forward	1431875	2.441	2.28	4.307	3.00933	19.763	0	0	6.58767	2.18908
Chromossome 1	Forward	1432343	3.55	2.52	3.569	3.213	0	0	0	0	-
Chromossome 1	Forward	1433106	3.772	2.76	4.184	3.572	0	5.043	0	1.681	0.470605
Chromossome 1	Forward	1433117	9.431	9.119	12.675	10.4083	37.729	0	0	12.5763	1.20829
Chromossome 1	Forward	1433246	3.107	3.359	8.983	5.14967	0	0	0	0	-
Chromossome 1	Forward	1433884	2.552	0	3.446	1.99933	21.559	0	0	7.18633	3.59436
Chromossome 1	Forward	1434004	4.327	3.12	2.953	3.46667	0	5.043	0	1.681	0.484904
Chromossome 1	Forward	1434267	2.885	2.76	2.584	2.743	0	0	0	0	-
Chromossome 1	Forward	1434295	5.548	4.799	5.045	5.13067	0	10.085	0	3.36167	0.65521
Chromossome 1	Forward	1434846	3.772	2.76	2.215	2.91567	0	0	0	0	-
Chromossome 1	Forward	1435126	41.496	41.633	53.036	45.3883	52.101	60.512	0	37.5377	0.827033
Chromossome 1	Forward	1435266	2.552	0	3.446	1.99933	0	0	0	0	-
Chromossome 1	Forward	1435396	3.772	3.479	2.584	3.27833	0	0	0	0	-
Chromossome 1	Forward	1436261	3.107	2.52	3.199	2.942	0	0	0	0	-
Chromossome 1	Forward	1436329	7.878	6.479	8.737	7.698	17.966	0	0	5.98867	0.777951
Chromossome 1	Forward	1436831	10.762	7.199	8.368	8.77633	12.576	5.043	0	5.873	0.669186
Chromossome 1	Forward	1437423	6.657	7.079	5.907	6.54767	0	10.085	0	3.36167	0.513414
Chromossome 1	Forward	1437741	26.629	26.396	15.874	22.9663	0	0	0	0	-
Chromossome 1	Forward	1439674	8.321	7.319	0	5.21333	0	25.213	0	8.40433	1.61208
Chromossome 1	Forward	1440156	4.438	3	3.692	3.71	0	0	0	0	-
Chromossome 1	Forward	1447323	6.657	4.679	10.952	7.42933	0	0	0	0	-
Chromossome 1	Forward	1448338	2.663	3.359	3.938	3.32	10.78	10.085	0	6.955	2.09488
Chromossome 1	Forward	1455693	6.213	3.599	7.506	5.77267	0	0	0	0	-
Chromossome 1	Forward	1457999	2.552	2.4	2.215	2.389	14.373	0	22.867	12.4133	5.19604
Chromossome 1	Forward	1459581	2.885	0	4.799	2.56133	12.576	45.384	22.867	26.9423	10.5189
Chromossome 1	Forward	1480627	4.882	2.28	4.799	3.987	0	0	0	0	-
Chromossome 1	Forward	1484165	9.209	8.039	11.198	9.482	32.339	0	0	10.7797	1.13686
Chromossome 1	Forward	1484322	1562.44	1247.44	730.327	1180.07	2330.19	1406.91	1326.26	1687.79	1.43024
Chromossome 1	Forward	1489326	2.441	0	3.692	2.04433	0	15.128	68.6	27.9093	13.652
Chromossome 1	Forward	1494210	4.66	4.199	3.199	4.01933	0	0	0	0	-
Chromossome 1	Forward	1494294	3.661	2.64	4.799	3.7	0	0	0	0	-
Chromossome 1	Forward	1495264	4.216	3	8.737	5.31767	0	0	0	0	-
Chromossome 1	Forward	1495457	4.327	5.519	7.506	5.784	0	0	0	0	-
Chromossome 1	Forward	1501636	2.108	2.52	0	1.54267	0	0	0	0	-
Chromossome 1	Forward	1501764	6.213	2.88	7.137	5.41	0	0	0	0	-
Chromossome 1	Forward	1503797	29.513	27.476	38.885	31.958	7.186	10.085	0	5.757	0.180143
Chromossome 1	Forward	1504264	5.104	3.839	5.66	4.86767	0	0	0	0	-
Chromossome 1	Forward	1505928	17.309	13.318	31.379	20.6687	12.576	0	22.867	11.8143	0.571606
Chromossome 1	Forward	1505951	3.661	0	4.307	2.656	0	0	0	0	-
Chromossome 1	Forward	1506110	0	4.559	5.291	3.28333	0	0	0	0	-
Chromossome 1	Forward	1506132	84.768	83.867	100.166	89.6003	16.169	30.256	0	15.475	0.172711
Chromossome 1	Forward	1506175	7.545	8.159	7.137	7.61367	0	10.085	0	3.36167	0.441531
Chromossome 1	Forward	1510854	4.438	2.04	0	2.15933	14.373	0	0	4.791	2.21874
Chromossome 1	Forward	1512215	2.441	2.16	0	1.53367	0	0	0	0	-
Chromossome 1	Forward	1514403	2.219	2.16	10.583	4.98733	0	55.47	22.867	26.1123	5.23573
Chromossome 1	Forward	1522598	6.657	7.199	5.907	6.58767	3.593	10.085	0	4.55933	0.692101
Chromossome 1	Forward	1527640	49.707	45.713	47.868	47.7627	3.593	0	0	1.19767	0.0250754
Chromossome 1	Forward	1546059	4.216	3.839	2.461	3.50533	0	0	0	0	-
Chromossome 1	Forward	1549520	2.108	0	2.092	1.4	0	5.043	0	1.681	1.20071
Chromossome 1	Forward	1559653	9.764	9.598	27.195	15.519	0	5.043	22.867	9.30333	0.59948
Chromossome 1	Forward	1559896	325.757	252.32	5601.06	2059.71	361.117	2057.42	1257.66	1225.4	0.594936
Chromossome 1	Forward	1559956	8.211	2.52	7.383	6.038	0	0	0	0	-
Chromossome 1	Forward	1560314	7.212	6.959	14.274	9.48167	17.966	15.128	0	11.0313	1.16344
Chromossome 1	Forward	1562317	13.869	15.118	25.964	18.317	66.474	15.128	22.867	34.823	1.90113
Chromossome 1	Forward	1566152	4.105	5.039	5.66	4.93467	0	0	0	0	-
Chromossome 1	Forward	1568405	12.205	12.598	13.167	12.6567	0	0	0	0	-
Chromossome 1	Forward	1579842	2.885	2.88	0	1.92167	0	0	0	0	-
Chromossome 1	Forward	1587802	3.218	2.88	5.168	3.75533	0	0	0	0	-
Chromossome 1	Forward	1587976	43.826	42.593	53.529	46.6493	0	10.085	22.867	10.984	0.235459
Chromossome 1	Forward	1591730	98.304	98.385	97.951	98.2133	668.335	670.677	388.731	575.914	5.86391
Chromossome 1	Forward	1592189	3.218	5.519	4.676	4.471	14.373	40.341	0	18.238	4.07918
Chromossome 1	Forward	1592810	18.418	8.519	22.396	16.4443	10.78	0	0	3.59333	0.218515
Chromossome 1	Forward	1593003	6.879	7.919	12.059	8.95233	30.542	0	0	10.1807	1.13721
Chromossome 1	Forward	1593083	9.653	7.439	15.751	10.9477	12.576	10.085	0	7.55367	0.68998
Chromossome 1	Forward	1596684	15.977	16.557	48.976	27.17	8.983	0	68.6	25.861	0.951822
Chromossome 1	Forward	1597189	6.213	4.079	5.045	5.11233	0	5.043	0	1.681	0.328813
Chromossome 1	Forward	1597228	7.989	9.958	9.967	9.30467	21.559	0	0	7.18633	0.772336
Chromossome 1	Forward	1598593	0	2.16	6.03	2.73	3.593	0	0	1.19767	0.438706
Chromossome 1	Forward	1599108	67.792	50.272	84.907	67.657	150.914	30.256	0	60.39	0.892591
Chromossome 1	Forward	1600849	21.525	30.955	32.732	28.404	0	15.128	0	5.04267	0.177534
Chromossome 1	Forward	1602185	7.878	8.759	6.768	7.80167	0	5.043	0	1.681	0.215467
Chromossome 1	Forward	1613607	2.663	0	5.045	2.56933	0	5.043	0	1.681	0.654255
Chromossome 1	Forward	1613710	5.659	4.799	6.03	5.496	0	0	0	0	-
Chromossome 1	Forward	1613795	0	2.16	2.092	1.41733	10.78	35.299	45.733	30.604	21.5927
Chromossome 1	Forward	1614832	144.793	82.547	898.788	375.376	231.761	40.341	22.867	98.323	0.261932
Chromossome 1	Forward	1614847	520.702	286.635	834.554	547.297	1033.05	1527.93	1257.66	1272.88	2.32576
Chromossome 1	Forward	1618471	5.659	5.879	13.167	8.235	10.78	0	0	3.59333	0.436349
Chromossome 1	Forward	1620324	280.267	283.276	511.413	358.319	831.826	564.781	525.931	640.846	1.78848
Chromossome 1	Forward	1620364	44.159	36.594	22.765	34.506	52.101	50.427	0	34.176	0.990436
Chromossome 1	Forward	1620381	20.415	14.758	20.673	18.6153	0	0	0	0	-
Chromossome 1	Forward	1620450	62.023	58.791	74.079	64.9643	25.152	20.171	0	15.1077	0.232553
Chromossome 1	Forward	1620518	2.996	2.64	11.075	5.57033	0	5.043	0	1.681	0.301777
Chromossome 1	Forward	1620679	0	2.76	7.752	3.504	0	0	0	0	-
Chromossome 1	Forward	1623083	170.756	210.447	187.781	189.661	402.438	262.22	274.399	313.019	1.65041
Chromossome 1	Forward	1626128	222.904	176.492	402.633	267.343	226.372	161.366	297.265	228.334	0.854088
Chromossome 1	Forward	1627985	3.329	2.4	2.338	2.689	0	0	0	0	-
Chromossome 1	Forward	1628085	2.774	3.959	3.446	3.393	0	0	22.867	7.62233	2.24649
Chromossome 1	Forward	1628295	74.782	115.662	97.336	95.9267	93.423	514.354	182.932	263.57	2.74762
Chromossome 1	Forward	1628372	66.683	52.192	101.766	73.547	46.712	25.213	0	23.975	0.325982
Chromossome 1	Forward	1628997	2.663	0	3.076	1.913	0	0	0	0	-
Chromossome 1	Forward	1630825	2.774	2.76	3.569	3.03433	0	0	0	0	-
Chromossome 1	Forward	1632254	6.435	8.879	3.322	6.212	17.966	15.128	22.867	18.6537	3.00284
Chromossome 1	Forward	1632284	15.644	14.638	42.946	24.4093	17.966	20.171	0	12.7123	0.520798
Chromossome 1	Forward	1633301	10.541	7.439	23.996	13.992	10.78	0	0	3.59333	0.256813
Chromossome 1	Forward	1635511	34.506	29.275	32.979	32.2533	0	5.043	0	1.681	0.0521186
Chromossome 1	Forward	1637051	913.696	1054.75	779.302	915.917	3824.96	10594.7	10495.7	8305.13	9.06755
Chromossome 1	Forward	1637138	2.219	3.12	8.245	4.528	0	0	0	0	-
Chromossome 1	Forward	1637416	2.108	2.16	4.307	2.85833	0	10.085	0	3.36167	1.17609
Chromossome 1	Forward	1637451	10.208	10.198	16.243	12.2163	0	5.043	0	1.681	0.137603
Chromossome 1	Forward	1637531	3.772	2.4	6.276	4.14933	7.186	0	0	2.39533	0.577281
Chromossome 1	Forward	1637757	17.198	20.397	21.534	19.7097	35.932	25.213	22.867	28.004	1.42083
Chromossome 1	Forward	1639155	236.773	206.728	178.921	207.474	134.745	191.622	68.6	131.656	0.634565
Chromossome 1	Forward	1639371	25.075	19.317	47.13	30.5073	23.356	35.299	114.333	57.6627	1.89012
Chromossome 1	Forward	1640070	168.426	119.021	153.449	146.965	222.778	146.238	91.466	153.494	1.04442
Chromossome 1	Forward	1640095	41.496	37.554	28.549	35.8663	70.067	0	0	23.3557	0.651186
Chromossome 1	Forward	1644181	3.994	5.399	6.645	5.346	7.186	15.128	0	7.438	1.39132
Chromossome 1	Forward	1644203	34.284	36.594	38.885	36.5877	32.339	40.341	91.466	54.7153	1.49546
Chromossome 1	Forward	1644770	3.329	5.759	6.645	5.24433	3.593	5.043	0	2.87867	0.54891
Chromossome 1	Forward	1648232	14.424	14.038	33.594	20.6853	3.593	20.171	22.867	15.5437	0.751434
Chromossome 1	Forward	1650201	24.188	30.475	61.158	38.607	0	5.043	0	1.681	0.0435413
Chromossome 1	Forward	1651091	26.962	49.312	40.239	38.8377	113.186	181.537	160.066	151.596	3.90333
Chromossome 1	Forward	1651264	81.883	85.187	96.475	87.8483	132.948	307.604	228.666	223.073	2.53929
Chromossome 1	Forward	1652342	0	2.16	2.707	1.62233	0	5.043	0	1.681	1.03616
Chromossome 1	Forward	1653030	8.987	11.638	5.537	8.72067	0	10.085	22.867	10.984	1.25954
Chromossome 1	Forward	1653279	15.644	26.516	13.536	18.5653	10.78	15.128	0	8.636	0.465168
Chromossome 1	Forward	1654516	1169.33	786.237	1589.98	1181.85	768.945	247.092	182.932	399.656	0.338161
Chromossome 1	Forward	1654975	33.952	19.797	49.222	34.3237	21.559	10.085	0	10.548	0.30731
Chromossome 1	Forward	1655012	779.111	638.54	602.227	673.293	79.05	55.47	160.066	98.1953	0.145843
Chromossome 1	Forward	1655157	3.44	2.28	6.522	4.08067	0	0	0	0	-
Chromossome 1	Forward	1655380	2.774	4.919	5.414	4.369	0	0	0	0	-
Chromossome 1	Forward	1655393	2.663	2.88	0	1.84767	0	0	0	0	-
Chromossome 1	Forward	1656002	14.091	6.719	17.72	12.8433	8.983	0	22.867	10.6167	0.826629
Chromossome 1	Forward	1656769	2.663	3	5.537	3.73333	0	0	22.867	7.62233	2.0417
Chromossome 1	Forward	1656909	8.765	11.878	8.86	9.83433	43.118	25.213	68.6	45.6437	4.64126
Chromossome 1	Forward	1657890	6.99	8.639	7.383	7.67067	0	35.299	68.6	34.633	4.51499
Chromossome 1	Forward	1659206	1598.94	1030.64	1727.81	1452.46	2116.39	2884.42	1989.39	2330.07	1.60422
Chromossome 1	Forward	1659298	2.33	0	6.891	3.07367	0	0	0	0	-
Chromossome 1	Forward	1659421	0	2.04	2.83	1.62333	0	0	0	0	-
Chromossome 1	Forward	1660105	2.219	2.16	14.52	6.29967	0	5.043	0	1.681	0.26684
Chromossome 1	Forward	1662490	100.634	57.711	43.438	67.261	46.712	201.707	45.733	98.0507	1.45776
Chromossome 1	Forward	1662855	13.647	10.078	13.782	12.5023	0	0	0	0	-
Chromossome 1	Forward	1663970	1047.62	1129.62	1506.18	1227.81	1483.99	1921.26	1623.53	1676.26	1.36525
Chromossome 1	Forward	1664426	3.218	0	2.338	1.852	0	0	0	0	-
Chromossome 1	Forward	1664516	7.323	5.279	5.66	6.08733	0	0	0	0	-
Chromossome 1	Forward	1664626	13.536	6.959	6.768	9.08767	0	0	0	0	-
Chromossome 1	Forward	1664849	2.33	2.28	3.569	2.72633	0	0	0	0	-
Chromossome 1	Forward	1665920	2.108	0	3.815	1.97433	0	10.085	0	3.36167	1.70268
Chromossome 1	Forward	1669759	3.107	2.16	3.199	2.822	0	0	0	0	-
Chromossome 1	Forward	1674065	28.959	23.636	8.983	20.526	12.576	10.085	0	7.55367	0.368005
Chromossome 1	Forward	1674362	53.257	55.911	14.52	41.2293	143.728	322.732	342.998	269.819	6.54435
Chromossome 1	Forward	1676458	503.726	650.538	737.464	630.576	5041.26	12990	5648.04	7893.09	12.5173
Chromossome 1	Forward	1676589	653.401	591.387	1050.02	764.937	878.537	569.824	663.13	703.83	0.920116
Chromossome 1	Forward	1676668	4.438	5.759	5.784	5.327	0	25.213	45.733	23.6487	4.4394
Chromossome 1	Forward	1676755	0	2.76	7.875	3.545	10.78	20.171	0	10.317	2.9103
Chromossome 1	Forward	1679089	8.543	7.439	12.798	9.59333	5.39	25.213	0	10.201	1.06334
Chromossome 1	Forward	1679584	2.219	4.799	6.153	4.39033	10.78	5.043	0	5.27433	1.20135
Chromossome 1	Forward	1683100	2.552	2.28	5.414	3.41533	0	0	0	0	-
Chromossome 1	Forward	1683627	3.218	5.279	0	2.83233	8.983	5.043	0	4.67533	1.6507
Chromossome 1	Forward	1683666	38.279	42.233	72.848	51.12	91.627	60.512	22.867	58.3353	1.14115
Chromossome 1	Forward	1683690	46.267	58.671	21.904	42.2807	177.863	221.878	114.333	171.358	4.05287
Chromossome 1	Forward	1683868	25.075	24.956	21.781	23.9373	3.593	0	0	1.19767	0.0500334
Chromossome 1	Forward	1683958	115.169	100.424	163.539	126.377	129.355	100.854	228.666	152.958	1.21033
Chromossome 1	Forward	1689828	15.311	15.838	12.675	14.608	0	0	0	0	-
Chromossome 1	Forward	1689857	2.663	3	0	1.88767	0	0	0	0	-
Chromossome 1	Forward	1690165	81.661	61.07	62.635	68.4553	30.542	0	0	10.1807	0.14872
Chromossome 1	Forward	1690202	641.085	416.215	656.864	571.388	48.508	30.256	0	26.2547	0.0459489
Chromossome 1	Forward	1690236	2.441	0	4.307	2.24933	0	0	0	0	-
Chromossome 1	Forward	1690281	848.567	764.76	380.115	664.481	129.355	75.64	22.867	75.954	0.114306
Chromossome 1	Forward	1690301	7.545	6.119	3.692	5.78533	0	0	0	0	-
Chromossome 1	Forward	1690318	22.302	20.757	34.332	25.797	12.576	0	45.733	19.4363	0.753434
Chromossome 1	Forward	1690517	134.142	136.419	237.495	169.352	64.678	10.085	22.867	32.5433	0.192164
Chromossome 1	Forward	1690540	2.663	3.359	0	2.00733	0	5.043	0	1.681	0.837429
Chromossome 1	Forward	1690912	2.33	3.839	5.907	4.02533	0	5.043	0	1.681	0.417605
Chromossome 1	Forward	1691615	3.661	2.04	3.692	3.131	0	5.043	0	1.681	0.536889
Chromossome 1	Forward	1694209	3.107	0	3.076	2.061	0	0	0	0	-
Chromossome 1	Forward	1695402	6.102	2.76	2.953	3.93833	0	0	0	0	-
Chromossome 1	Forward	1703213	34.95	20.277	60.543	38.59	48.508	10.085	22.867	27.1533	0.703637
Chromossome 1	Forward	1704644	5.659	2.64	4.676	4.325	0	5.043	0	1.681	0.388671
Chromossome 1	Forward	1704697	2.996	2.04	2.83	2.622	0	0	22.867	7.62233	2.90707
Chromossome 1	Forward	1706486	2.33	2.04	0	1.45667	0	0	0	0	-
Chromossome 1	Forward	1708975	14.313	10.318	26.087	16.906	0	0	0	0	-
Chromossome 1	Forward	1711251	2.219	2.52	0	1.57967	14.373	35.299	0	16.5573	10.4815
Chromossome 1	Forward	1711590	4.438	3.359	4.307	4.03467	0	0	0	0	-
Chromossome 1	Forward	1720689	11.761	11.158	21.534	14.8177	0	0	0	0	-
Chromossome 1	Forward	1721954	4.993	7.679	10.952	7.87467	0	0	0	0	-
Chromossome 1	Forward	1726421	3.55	7.559	5.537	5.54867	55.695	45.384	91.466	64.1817	11.567
Chromossome 1	Forward	1726967	4.216	3.959	7.999	5.39133	0	10.085	0	3.36167	0.623532
Chromossome 1	Forward	1727178	6.435	4.799	2.707	4.647	0	10.085	0	3.36167	0.723406
Chromossome 1	Forward	1727215	2.108	3	7.752	4.28667	0	5.043	0	1.681	0.392146
Chromossome 1	Forward	1727339	6.213	4.679	5.537	5.47633	0	0	0	0	-
Chromossome 1	Forward	1727354	65.24	67.669	216.329	116.413	0	0	0	0	-
Chromossome 1	Forward	1727501	5.437	4.799	13.659	7.965	10.78	0	0	3.59333	0.45114
Chromossome 1	Forward	1729117	0	3	3.938	2.31267	0	0	0	0	-
Chromossome 1	Forward	1729821	2.996	2.64	2.461	2.699	0	0	0	0	-
Chromossome 1	Forward	1731630	3.883	2.04	2.461	2.79467	0	0	0	0	-
Chromossome 1	Forward	1732092	7.545	11.158	11.567	10.09	3.593	15.128	0	6.24033	0.618467
Chromossome 1	Forward	1734960	3.218	3.479	5.907	4.20133	0	0	0	0	-
Chromossome 1	Forward	1757170	19.417	18.597	23.996	20.67	105.999	40.341	45.733	64.0243	3.09745
Chromossome 1	Forward	1757487	31.067	20.997	62.019	38.0277	82.644	0	0	27.548	0.72442
Chromossome 1	Forward	1757727	6.879	8.159	7.26	7.43267	14.373	0	0	4.791	0.644587
Chromossome 1	Forward	1757767	2.552	2.28	4.922	3.25133	0	0	0	0	-
Chromossome 1	Forward	1757808	3.661	2.16	6.153	3.99133	0	5.043	0	1.681	0.421163
Chromossome 1	Forward	1758160	14.979	15.238	21.288	17.1683	5.39	10.085	45.733	20.4027	1.18839
Chromossome 1	Forward	1758220	5.326	4.799	11.444	7.18967	10.78	0	0	3.59333	0.499791
Chromossome 1	Forward	1758256	9.209	8.879	15.136	11.0747	5.39	0	0	1.79667	0.162232
Chromossome 1	Forward	1758276	4.549	3.12	7.629	5.09933	3.593	0	0	1.19767	0.234867
Chromossome 1	Forward	1758887	10.873	10.078	22.519	14.49	28.746	15.128	0	14.6247	1.00929
Chromossome 1	Forward	1762482	2.219	2.52	2.953	2.564	0	0	0	0	-
Chromossome 1	Forward	1762516	2.552	0	2.338	1.63	0	15.128	0	5.04267	3.09366
Chromossome 1	Forward	1763004	24.521	16.557	63.496	34.858	50.305	0	0	16.7683	0.481047
Chromossome 1	Forward	1763285	8.211	6.839	10.706	8.58533	14.373	0	0	4.791	0.558045
Chromossome 1	Forward	1765843	2.663	0	3.322	1.995	0	0	0	0	-
Chromossome 1	Forward	1770562	2.663	3	3.076	2.913	0	0	0	0	-
Chromossome 1	Forward	1771961	3.772	2.52	3.199	3.16367	14.373	0	0	4.791	1.51438
Chromossome 1	Forward	1772326	16.421	18.117	42.085	25.541	50.305	80.683	45.733	58.907	2.30637
Chromossome 1	Forward	1773126	2.552	4.439	4.43	3.807	0	0	45.733	15.2443	4.00429
Chromossome 1	Forward	1775177	12.094	14.518	8.614	11.742	0	20.171	0	6.72367	0.572617
Chromossome 1	Forward	1778674	237.217	204.448	268.135	236.6	587.488	191.622	205.799	328.303	1.38759
Chromossome 1	Forward	1779239	2.33	2.28	3.446	2.68533	16.169	30.256	22.867	23.0973	8.60129
Chromossome 1	Forward	1779398	2.108	0	2.215	1.441	0	0	0	0	-
Chromossome 1	Forward	1780315	19.861	17.757	9.721	15.7797	215.592	322.732	228.666	255.663	16.2021
Chromossome 1	Forward	1780363	6.102	3.359	6.645	5.36867	0	15.128	45.733	20.287	3.77878
Chromossome 1	Forward	1780554	6.213	7.799	6.153	6.72167	7.186	25.213	0	10.7997	1.60669
Chromossome 1	Forward	1781387	4.327	4.559	8.245	5.71033	28.746	0	0	9.582	1.67801
Chromossome 1	Forward	1782689	18.196	18.117	25.964	20.759	52.101	55.47	22.867	43.4793	2.09448
Chromossome 1	Forward	1782817	2.441	2.28	3.938	2.88633	0	0	0	0	-
Chromossome 1	Forward	1783299	2.774	10.678	0	4.484	17.966	35.299	0	17.755	3.95963
Chromossome 1	Forward	1783332	3.329	4.199	4.799	4.109	0	20.171	0	6.72367	1.63633
Chromossome 1	Forward	1784782	12.649	14.518	20.058	15.7417	23.356	20.171	0	14.509	0.921694
Chromossome 1	Forward	1785490	0	2.04	4.799	2.27967	0	0	0	0	-
Chromossome 1	Forward	1786888	4.327	3.959	2.461	3.58233	0	0	0	0	-
Chromossome 1	Forward	1788009	7.989	10.438	9.475	9.30067	0	0	0	0	-
Chromossome 1	Forward	1790265	3.44	3.359	0	2.26633	3.593	0	0	1.19767	0.52846
Chromossome 1	Forward	1795286	10.208	9.718	14.52	11.482	123.965	70.598	137.199	110.587	9.63137
Chromossome 1	Forward	1799934	2022.78	1054.75	6440.29	3172.61	610.844	176.494	365.865	384.401	0.121162
Chromossome 1	Forward	1800101	2.33	0	7.014	3.11467	0	0	0	0	-
Chromossome 1	Forward	1800146	47.155	29.395	55.621	44.057	0	0	22.867	7.62233	0.173011
Chromossome 1	Forward	1800182	24.521	16.077	81.339	40.6457	12.576	5.043	0	5.873	0.144493
Chromossome 1	Forward	1800331	2.441	2.76	2.83	2.677	0	0	0	0	-
Chromossome 1	Forward	1800601	5.77	7.439	12.552	8.587	7.186	0	0	2.39533	0.278949
Chromossome 1	Forward	1802750	3.329	4.199	14.274	7.26733	14.373	10.085	0	8.15267	1.12182
Chromossome 1	Forward	1805612	2.885	3	4.43	3.43833	0	0	0	0	-
Chromossome 1	Forward	1806868	5.326	3.839	7.999	5.72133	0	10.085	0	3.36167	0.587567
Chromossome 1	Forward	1807429	4.771	5.879	12.428	7.69267	0	10.085	0	3.36167	0.436996
Chromossome 1	Forward	1808337	3.772	0	2.707	2.15967	0	0	0	0	-
Chromossome 1	Forward	1808380	6.657	12.358	21.534	13.5163	3.593	20.171	0	7.92133	0.586056
Chromossome 1	Forward	1808943	5.215	4.079	10.09	6.46133	0	0	0	0	-
Chromossome 1	Forward	1811991	41.053	31.075	45.161	39.0963	100.61	20.171	68.6	63.127	1.61465
Chromossome 1	Forward	1814599	10.651	12.598	21.411	14.8867	17.966	5.043	0	7.66967	0.515204
Chromossome 1	Forward	1815538	3.661	2.4	6.03	4.03033	0	0	0	0	-
Chromossome 1	Forward	1816677	11.65	6.839	38.762	19.0837	12.576	0	0	4.192	0.219664
Chromossome 1	Forward	1816770	2.219	0	7.999	3.406	10.78	0	0	3.59333	1.055
Chromossome 1	Forward	1816840	288.255	198.809	523.35	336.805	98.813	45.384	114.333	86.1767	0.255865
Chromossome 1	Forward	1816872	252.529	161.015	1435.92	616.488	84.44	35.299	68.6	62.7797	0.101834
Chromossome 1	Forward	1816918	10.541	8.399	20.55	13.1633	12.576	0	0	4.192	0.31846
Chromossome 1	Forward	1817282	3.883	2.88	12.798	6.52033	0	0	0	0	-
Chromossome 1	Forward	1817418	4.771	2.4	20.304	9.15833	0	0	0	0	-
Chromossome 1	Forward	1817453	19.084	10.798	83.923	37.935	0	0	0	0	-
Chromossome 1	Forward	1817475	2.441	0	6.399	2.94667	0	0	0	0	-
Chromossome 1	Forward	1817499	2.774	0	14.89	5.888	12.576	0	0	4.192	0.711957
Chromossome 1	Forward	1817691	39.499	34.315	227.035	100.283	14.373	20.171	0	11.5147	0.114822
Chromossome 1	Forward	1817842	6.324	4.199	20.919	10.4807	0	0	0	0	-
Chromossome 1	Forward	1817924	9.431	8.159	13.167	10.2523	0	0	0	0	-
Chromossome 1	Forward	1818270	7.434	3.479	28.549	13.154	0	0	0	0	-
Chromossome 1	Forward	1818292	3.772	2.04	13.167	6.32633	0	0	0	0	-
Chromossome 1	Forward	1818313	2.663	0	9.721	4.128	0	0	0	0	-
Chromossome 1	Forward	1818695	9.875	5.999	38.885	18.253	0	0	0	0	-
Chromossome 1	Forward	1818935	2.663	0	14.028	5.56367	0	0	0	0	-
Chromossome 1	Forward	1819072	18.862	11.158	66.08	32.0333	21.559	0	0	7.18633	0.224339
Chromossome 1	Forward	1819094	3.994	6.599	3.815	4.80267	0	0	0	0	-
Chromossome 1	Forward	1819200	2.108	2.4	3.076	2.528	0	0	0	0	-
Chromossome 1	Forward	1819864	8.765	8.999	42.085	19.9497	0	0	0	0	-
Chromossome 1	Forward	1820035	4.771	3.719	5.537	4.67567	0	10.085	0	3.36167	0.718971
Chromossome 1	Forward	1820053	41.496	38.394	76.171	52.0203	10.78	45.384	0	18.7213	0.359885
Chromossome 1	Forward	1820097	2.108	0	13.29	5.13267	0	0	0	0	-
Chromossome 1	Forward	1820538	4.882	2.16	5.045	4.029	0	0	0	0	-
Chromossome 1	Forward	1820706	2.33	2.28	2.215	2.275	0	0	0	0	-
Chromossome 1	Forward	1821254	0	2.04	9.106	3.71533	0	0	0	0	-
Chromossome 1	Forward	1821265	2.663	3.719	2.953	3.11167	0	20.171	0	6.72367	2.16079
Chromossome 1	Forward	1821439	4.549	2.04	13.536	6.70833	0	0	0	0	-
Chromossome 1	Forward	1821669	2.108	0	5.784	2.63067	0	0	0	0	-
Chromossome 1	Forward	1823634	32.398	42.233	115.179	63.27	26.949	25.213	68.6	40.254	0.636226
Chromossome 1	Forward	1827882	5.437	5.039	12.675	7.717	0	45.384	45.733	30.3723	3.93577
Chromossome 1	Forward	1828708	6.879	6.959	2.215	5.351	0	0	22.867	7.62233	1.42447
Chromossome 1	Forward	1828773	17.198	24.836	15.013	19.0157	0	15.128	22.867	12.665	0.66603
Chromossome 1	Forward	1843400	12.76	11.998	14.274	13.0107	0	0	0	0	-
Chromossome 1	Forward	1846428	6.768	3.839	2.338	4.315	0	5.043	91.466	32.1697	7.45531
Chromossome 1	Forward	1877371	4.66	2.16	9.475	5.43167	0	0	0	0	-
Chromossome 1	Forward	1878245	103.519	99.584	196.148	133.084	188.643	131.11	45.733	121.829	0.915429
Chromossome 1	Forward	1878769	17.309	15.718	3.322	12.1163	0	0	0	0	-
Chromossome 1	Forward	1884736	11.872	18.837	16.981	15.8967	26.949	40.341	0	22.43	1.41099
Chromossome 1	Forward	1892553	3.329	2.4	5.045	3.59133	3.593	10.085	0	4.55933	1.26954
Chromossome 1	Forward	1894552	3.994	2.04	47.376	17.8033	32.339	0	0	10.7797	0.605486
Chromossome 1	Forward	1895944	2.219	0	3.938	2.05233	0	0	0	0	-
Chromossome 1	Forward	1896694	0	2.28	7.383	3.221	0	5.043	0	1.681	0.521888
Chromossome 1	Forward	1898338	2.996	2.52	2.584	2.7	0	10.085	0	3.36167	1.24506
Chromossome 1	Forward	1898366	5.88	4.919	6.522	5.77367	0	15.128	0	5.04267	0.873391
Chromossome 1	Forward	1900819	0	2.4	2.461	1.62033	0	5.043	0	1.681	1.03744
Chromossome 1	Forward	1902837	2.441	0	3.199	1.88	5.39	0	0	1.79667	0.955674
Chromossome 1	Forward	1927630	3.994	5.639	18.704	9.44567	0	115.982	68.6	61.5273	6.51382
Chromossome 1	Forward	1928295	30.401	41.154	47.13	39.5617	470.709	932.897	1234.79	879.467	22.2303
Chromossome 1	Forward	1936665	2.885	0	7.629	3.50467	0	0	0	0	-
Chromossome 1	Forward	1939339	0	4.439	3.322	2.587	0	5.043	0	1.681	0.649787
Chromossome 1	Forward	1940266	8.543	9.359	23.503	13.8017	0	0	0	0	-
Chromossome 1	Forward	1940758	5.326	5.639	11.936	7.63367	8.983	35.299	0	14.7607	1.93363
Chromossome 1	Forward	1940861	7.212	4.439	7.014	6.22167	0	0	68.6	22.8667	3.67533
Chromossome 1	Forward	1950055	101.855	88.666	87.122	92.5477	75.457	10.085	0	28.514	0.308101
Chromossome 1	Forward	1950661	9.431	6.959	21.534	12.6413	0	0	0	0	-
Chromossome 1	Forward	1951330	4.993	3.839	6.768	5.2	0	5.043	0	1.681	0.323269
Chromossome 1	Forward	1958460	2.885	2.28	0	1.72167	0	0	0	0	-
Chromossome 1	Forward	1967169	11.428	11.278	18.704	13.8033	3.593	0	0	1.19767	0.0867665
Chromossome 1	Forward	1968155	3.107	2.76	4.307	3.39133	0	0	0	0	-
Chromossome 1	Forward	1969895	0	2.04	4.799	2.27967	0	0	0	0	-
Chromossome 1	Forward	1971937	2.774	2.64	0	1.80467	0	0	0	0	-
Chromossome 1	Forward	1972509	5.326	4.919	5.537	5.26067	0	0	0	0	-
Chromossome 1	Forward	1980008	4.882	6.719	13.167	8.256	19.763	0	0	6.58767	0.797925
Chromossome 1	Forward	1981376	5.104	3.239	23.996	10.7797	25.152	0	0	8.384	0.777761
Chromossome 1	Forward	1981498	9.431	10.078	17.72	12.4097	17.966	0	0	5.98867	0.482581
Chromossome 1	Forward	1982689	2.996	2.16	2.461	2.539	0	0	0	0	-
Chromossome 1	Forward	1983677	8.543	13.678	10.214	10.8117	14.373	0	0	4.791	0.443132
Chromossome 1	Forward	1987737	3.661	3.839	3.938	3.81267	8.983	5.043	0	4.67533	1.22626
Chromossome 1	Forward	1993716	3.107	3.239	7.752	4.69933	0	10.085	0	3.36167	0.71535
Chromossome 1	Forward	1994906	4.549	3	0	2.51633	0	10.085	0	3.36167	1.33594
Chromossome 1	Forward	2003426	17.087	16.917	6.399	13.4677	61.084	25.213	0	28.7657	2.13591
Chromossome 1	Forward	2007401	0	2.28	2.461	1.58033	0	0	0	0	-
Chromossome 1	Forward	2007831	97.528	62.15	78.878	79.5187	34.135	35.299	0	23.1447	0.29106
Chromossome 1	Forward	2012128	3.55	3	5.907	4.15233	0	0	0	0	-
Chromossome 1	Forward	2015355	2.219	0	10.214	4.14433	0	10.085	0	3.36167	0.811148
Chromossome 1	Forward	2015840	4.105	5.879	9.721	6.56833	37.729	65.555	68.6	57.2947	8.72286
Chromossome 1	Forward	2020967	2.774	4.079	0	2.28433	0	5.043	0	1.681	0.735882
Chromossome 1	Forward	2024406	124.6	105.943	255.338	161.96	73.661	90.768	45.733	70.054	0.432538
Chromossome 1	Forward	2032369	0	2.64	4.922	2.52067	0	0	0	0	-
Chromossome 1	Forward	2033520	2.441	0	2.584	1.675	0	0	0	0	-
Chromossome 1	Forward	2034645	2.996	4.079	5.291	4.122	0	5.043	0	1.681	0.407812
Chromossome 1	Forward	2035210	3.994	4.679	9.106	5.92633	5.39	0	0	1.79667	0.303167
Chromossome 1	Forward	2041284	3.329	3	2.215	2.848	0	0	0	0	-
Chromossome 1	Forward	2043644	6.768	5.759	12.552	8.35967	0	5.043	22.867	9.30333	1.11288
Chromossome 1	Forward	2045590	5.215	5.279	8.983	6.49233	8.983	0	0	2.99433	0.461211
Chromossome 1	Forward	2048875	4.549	6.359	5.907	5.605	0	5.043	0	1.681	0.299911
Chromossome 1	Forward	2049233	2.219	0	91.922	31.3803	14.373	15.128	68.6	32.7003	1.04206
Chromossome 1	Forward	2049363	0	2.4	4.184	2.19467	26.949	10.085	0	12.3447	5.62485
Chromossome 1	Forward	2049739	9.098	11.518	14.151	11.589	62.881	25.213	0	29.3647	2.53384
Chromossome 1	Forward	2050619	12.205	13.558	20.55	15.4377	0	25.213	0	8.40433	0.544404
Chromossome 1	Forward	2051039	12.427	7.799	12.059	10.7617	3.593	10.085	0	4.55933	0.423664
Chromossome 1	Forward	2051795	2.885	4.079	6.399	4.45433	10.78	5.043	0	5.27433	1.18409
Chromossome 1	Forward	2052168	2.441	2.52	3.199	2.72	0	10.085	0	3.36167	1.23591
Chromossome 1	Forward	2053444	5.326	3	5.045	4.457	0	0	0	0	-
Chromossome 1	Forward	2053580	3.107	0	7.137	3.41467	0	0	45.733	15.2443	4.46437
Chromossome 1	Forward	2056131	3.883	4.319	10.46	6.22067	26.949	5.043	68.6	33.5307	5.3902
Chromossome 1	Forward	2058369	55.92	61.19	101.274	72.7947	82.644	50.427	160.066	97.7123	1.3423
Chromossome 1	Forward	2058427	12.094	14.638	18.827	15.1863	26.949	0	0	8.983	0.591519
Chromossome 1	Forward	2058605	5.991	6.599	5.291	5.96033	0	10.085	22.867	10.984	1.84285
Chromossome 1	Forward	2058930	5.77	5.159	8.86	6.59633	0	10.085	0	3.36167	0.509627
Chromossome 1	Forward	2061756	3.329	3.599	6.153	4.36033	10.78	0	0	3.59333	0.824096
Chromossome 1	Forward	2069318	3.44	3.599	2.215	3.08467	0	0	0	0	-
Chromossome 1	Forward	2070738	23.633	27.596	50.575	33.9347	14.373	20.171	0	11.5147	0.339319
Chromossome 1	Forward	2070964	0	2.28	3.938	2.07267	0	0	0	0	-
Chromossome 1	Forward	2072277	3.44	4.199	4.307	3.982	12.576	0	0	4.192	1.05274
Chromossome 1	Forward	2074277	4.216	3.479	7.629	5.108	0	0	0	0	-
Chromossome 1	Forward	2074369	3.661	4.319	3.446	3.80867	7.186	5.043	0	4.07633	1.07028
Chromossome 1	Forward	2074972	49.041	37.794	76.663	54.4993	28.746	30.256	22.867	27.2897	0.500734
Chromossome 1	Forward	2077752	3.55	2.64	6.522	4.23733	14.373	0	0	4.791	1.13066
Chromossome 1	Forward	2079739	3.329	3.479	2.953	3.25367	0	0	22.867	7.62233	2.34269
Chromossome 1	Forward	2079836	2.108	0	3.815	1.97433	0	0	0	0	-
Chromossome 1	Forward	2082774	4.549	0	4.799	3.116	17.966	0	0	5.98867	1.92191
Chromossome 1	Forward	2084122	29.735	37.074	28.426	31.745	134.745	196.665	91.466	140.959	4.44034
Chromossome 1	Forward	2084233	144.239	104.624	436.227	228.363	353.93	186.579	137.199	225.903	0.989225
Chromossome 1	Forward	2086229	5.991	3.839	7.383	5.73767	0	10.085	0	3.36167	0.585894
Chromossome 1	Forward	2086519	2.774	0	3.322	2.032	0	0	0	0	-
Chromossome 1	Forward	2089676	4.105	4.439	8.983	5.84233	0	0	0	0	-
Chromossome 1	Forward	2096207	3.55	4.319	2.707	3.52533	0	0	0	0	-
Chromossome 1	Forward	2097322	93.089	101.864	440.903	211.952	332.371	115.982	22.867	157.073	0.74108
Chromossome 1	Forward	2097413	5.77	6.959	21.042	11.257	39.525	40.341	68.6	49.4887	4.39626
Chromossome 1	Forward	2097990	20.859	14.998	22.888	19.5817	53.898	35.299	91.466	60.221	3.07538
Chromossome 1	Forward	2099010	9.32	6.479	12.552	9.45033	14.373	0	0	4.791	0.506966
Chromossome 1	Forward	2100197	3.883	2.04	5.784	3.90233	5.39	5.043	0	3.47767	0.891176
Chromossome 1	Forward	2102443	139.579	233.603	119.24	164.141	880.334	3131.51	3132.72	2381.52	14.509
Chromossome 1	Forward	2102455	0	3.599	2.461	2.02	0	15.128	0	5.04267	2.49637
Chromossome 1	Forward	2102816	3.329	4.079	7.383	4.93033	0	0	0	0	-
Chromossome 1	Forward	2108934	2.663	3.479	4.307	3.483	7.186	0	0	2.39533	0.687721
Chromossome 1	Forward	2112751	22.191	20.757	47.745	30.231	25.152	5.043	0	10.065	0.332936
Chromossome 1	Forward	2115636	4.771	5.039	8.245	6.01833	3.593	0	0	1.19767	0.199003
Chromossome 1	Forward	2115772	0	3.479	2.461	1.98	12.576	65.555	0	26.0437	13.1534
Chromossome 1	Forward	2119782	4.438	4.319	6.399	5.052	16.169	0	0	5.38967	1.06684
Chromossome 1	Forward	2120413	7.101	2.52	17.72	9.11367	0	0	0	0	-
Chromossome 1	Forward	2120545	17.42	15.478	61.527	31.475	5.39	40.341	0	15.2437	0.48431
Chromossome 1	Forward	2126569	3.44	0	4.553	2.66433	0	0	0	0	-
Chromossome 1	Forward	2127800	14.313	10.078	28.918	17.7697	10.78	40.341	0	17.0403	0.958956
Chromossome 1	Forward	2128635	4.882	3.959	3.815	4.21867	0	0	0	0	-
Chromossome 1	Forward	2129881	14.424	10.918	0	8.44733	0	0	0	0	-
Chromossome 1	Forward	2130223	92.313	43.073	273.55	136.312	26.949	25.213	91.466	47.876	0.351224
Chromossome 1	Forward	2130259	4.882	6.599	7.752	6.411	0	0	0	0	-
Chromossome 1	Forward	2131791	4.549	4.079	10.583	6.40367	25.152	0	0	8.384	1.30925
Chromossome 1	Forward	2133648	508.386	385.859	726.635	540.293	517.421	474.013	274.399	421.944	0.780954
Chromossome 1	Forward	2134524	4.216	2.88	8.491	5.19567	0	0	0	0	-
Chromossome 1	Forward	2135957	6.768	0	2.338	3.03533	0	0	0	0	-
Chromossome 1	Forward	2136180	33.286	24.836	50.698	36.2733	16.169	5.043	0	7.07067	0.194927
Chromossome 1	Forward	2136329	1009.56	1140.06	1701.72	1283.78	918.062	574.866	228.666	573.865	0.447012
Chromossome 1	Forward	2136351	8.654	10.318	16.243	11.7383	0	0	0	0	-
Chromossome 1	Forward	2136416	42.495	30.835	77.647	50.3257	0	0	0	0	-
Chromossome 1	Forward	2137555	2.885	0	2.461	1.782	0	0	0	0	-
Chromossome 1	Forward	2138582	3.329	3.12	7.137	4.52867	28.746	5.043	0	11.263	2.48705
Chromossome 1	Forward	2138594	2.108	4.199	5.414	3.907	23.356	5.043	0	9.46633	2.42292
Chromossome 1	Forward	2138635	7.545	7.439	15.505	10.163	95.22	5.043	22.867	41.0433	4.03851
Chromossome 1	Forward	2140751	0	2.76	2.092	1.61733	0	0	0	0	-
Chromossome 1	Forward	2141573	15.755	16.317	7.506	13.1927	21.559	0	0	7.18633	0.544722
Chromossome 1	Forward	2141597	12.094	13.798	21.534	15.8087	12.576	0	0	4.192	0.265171
Chromossome 1	Forward	2141621	2.108	2.28	3.199	2.529	0	0	0	0	-
Chromossome 1	Forward	2141682	2.441	2.4	3.199	2.68	12.576	0	0	4.192	1.56418
Chromossome 1	Forward	2142314	5.437	4.199	3.322	4.31933	0	0	0	0	-
Chromossome 1	Forward	2143678	33.286	21.837	31.994	29.039	50.305	20.171	0	23.492	0.808981
Chromossome 1	Forward	2144022	9.209	8.759	14.274	10.7473	41.322	10.085	0	17.1357	1.59441
Chromossome 1	Forward	2144321	7.656	7.679	7.999	7.778	0	0	0	0	-
Chromossome 1	Forward	2147668	38.39	284.595	17.105	113.363	80.847	60.512	137.199	92.8527	0.819071
Chromossome 1	Forward	2147728	2.441	0	3.446	1.96233	0	0	0	0	-
Chromossome 1	Forward	2151618	44.714	83.147	30.148	52.6697	84.44	287.433	251.532	207.802	3.94538
Chromossome 1	Forward	2151740	0	3.959	2.461	2.14	0	0	0	0	-
Chromossome 1	Forward	2153462	4.105	2.76	14.274	7.04633	10.78	161.366	251.532	141.226	20.0425
Chromossome 1	Forward	2153503	14.535	15.957	16.612	15.7013	8.983	0	91.466	33.483	2.13249
Chromossome 1	Forward	2154058	281.043	274.757	312.927	289.576	111.389	80.683	22.867	71.6463	0.247418
Chromossome 1	Forward	2154248	2.996	2.4	4.307	3.23433	0	0	0	0	-
Chromossome 1	Forward	2161401	6.435	3.959	2.338	4.244	14.373	0	0	4.791	1.12889
Chromossome 1	Forward	2164260	15.644	19.077	29.656	21.459	141.931	100.854	68.6	103.795	4.8369
Chromossome 1	Forward	2169460	14.979	9.479	18.335	14.2643	26.949	25.213	0	17.3873	1.21894
Chromossome 1	Forward	2169904	8.211	11.638	13.044	10.9643	12.576	45.384	0	19.32	1.76208
Chromossome 1	Forward	2170469	0	3.239	3.692	2.31033	0	0	0	0	-
Chromossome 1	Forward	2170589	7.323	5.399	5.784	6.16867	10.78	15.128	0	8.636	1.39998
Chromossome 1	Forward	2170919	13.98	10.558	16.981	13.8397	113.186	40.341	22.867	58.798	4.24851
Chromossome 1	Forward	2180644	3.329	0	8.614	3.981	0	0	0	0	-
Chromossome 1	Forward	2181157	3.772	4.439	7.629	5.28	16.169	20.171	22.867	19.7357	3.73782
Chromossome 1	Forward	2183602	3.218	2.88	3.322	3.14	0	15.128	0	5.04267	1.60594
Chromossome 1	Forward	2190040	2.219	6.239	2.83	3.76267	0	70.598	45.733	38.777	10.3057
Chromossome 1	Forward	2195349	25.519	19.437	232.696	92.5507	12.576	40.341	137.199	63.372	0.684728
Chromossome 1	Forward	2198663	3.883	3.479	3.076	3.47933	8.983	0	22.867	10.6167	3.05135
Chromossome 1	Forward	2201597	14.757	9.598	8.983	11.1127	0	0	0	0	-
Chromossome 1	Forward	2202396	2.108	0	3.938	2.01533	0	5.043	0	1.681	0.834105
Chromossome 1	Forward	2203705	3.218	3.359	2.092	2.88967	0	0	0	0	-
Chromossome 1	Forward	2204498	3.329	4.199	7.137	4.88833	0	0	0	0	-
Chromossome 1	Forward	2205206	12.538	13.438	11.69	12.5553	12.576	0	0	4.192	0.333882
Chromossome 1	Forward	2205365	18.862	16.317	10.214	15.131	30.542	35.299	22.867	29.5693	1.95422
Chromossome 1	Forward	2206722	241.211	170.973	264.813	225.666	89.83	20.171	68.6	59.5337	0.263814
Chromossome 1	Forward	2213449	138.913	176.132	197.379	170.808	176.067	85.726	22.867	94.8867	0.555517
Chromossome 1	Forward	2213485	3.218	2.64	0	1.95267	0	0	0	0	-
Chromossome 1	Forward	2218784	4.993	5.159	12.059	7.40367	0	5.043	0	1.681	0.22705
Chromossome 1	Forward	2218883	27.96	25.556	26.703	26.7397	436.574	70.598	0	169.057	6.32234
Chromossome 1	Forward	2218945	482.423	598.826	1019.75	700.333	1316.91	2148.18	1989.39	1818.16	2.59614
Chromossome 1	Forward	2221112	9.764	3.959	7.137	6.95333	0	10.085	45.733	18.606	2.67584
Chromossome 1	Forward	2221188	14.202	12.838	49.714	25.5847	30.542	20.171	0	16.9043	0.660721
Chromossome 1	Forward	2221257	2.663	2.4	4.676	3.24633	0	0	0	0	-
Chromossome 1	Forward	2221292	64.131	93.945	100.781	86.2857	255.117	110.939	68.6	144.885	1.67914
Chromossome 1	Forward	2221406	17.087	20.757	12.798	16.8807	23.356	0	0	7.78533	0.461198
Chromossome 1	Forward	2222247	2.552	2.16	2.338	2.35	0	0	0	0	-
Chromossome 1	Forward	2223817	4.882	4.919	7.383	5.728	8.983	10.085	0	6.356	1.10964
Chromossome 1	Forward	2227428	76.003	75.708	153.203	101.638	224.575	146.238	160.066	176.96	1.74108
Chromossome 1	Forward	2233127	6.657	9.119	6.522	7.43267	0	35.299	0	11.7663	1.58306
Chromossome 1	Forward	2233169	32.731	38.274	63.988	44.9977	77.254	221.878	114.333	137.822	3.06286
Chromossome 1	Forward	2233180	48.708	37.794	39.377	41.9597	0	0	45.733	15.2443	0.363309
Chromossome 1	Forward	2233301	13.536	14.878	5.168	11.194	0	5.043	68.6	24.5477	2.19293
Chromossome 1	Forward	2235481	48.486	61.43	36.301	48.739	474.302	660.592	320.132	485.009	9.95114
Chromossome 1	Forward	2235880	2.441	2.28	0	1.57367	52.101	0	0	17.367	11.036
Chromossome 1	Forward	2236143	2668.41	1903.98	2617.98	2396.79	1681.62	655.549	548.797	961.988	0.401365
Chromossome 1	Forward	2236259	222.793	189.21	196.395	202.799	143.728	35.299	45.733	74.92	0.369429
Chromossome 1	Forward	2236459	5.215	6.479	3.446	5.04667	0	0	0	0	-
Chromossome 1	Forward	2237802	50.705	54.591	21.658	42.318	23.356	0	0	7.78533	0.183972
Chromossome 1	Forward	2237884	4.105	3.239	3.938	3.76067	0	0	0	0	-
Chromossome 1	Forward	2241092	53.368	38.994	71.987	54.783	62.881	5.043	0	22.6413	0.413291
Chromossome 1	Forward	2242273	13.98	7.439	13.044	11.4877	5.39	10.085	0	5.15833	0.449032
Chromossome 1	Forward	2245733	2.996	2.88	0	1.95867	0	5.043	0	1.681	0.858237
Chromossome 1	Forward	2257457	3.883	2.52	2.707	3.03667	8.983	5.043	0	4.67533	1.53963
Chromossome 1	Forward	2257721	2.108	2.16	5.907	3.39167	0	10.085	0	3.36167	0.991155
Chromossome 1	Forward	2264805	2.996	4.079	6.153	4.40933	14.373	25.213	0	13.1953	2.99259
Chromossome 1	Forward	2276286	10.984	11.518	16.243	12.915	3.593	5.043	22.867	10.501	0.813086
Chromossome 1	Forward	2276343	2.219	3.959	12.921	6.36633	0	0	0	0	-
Chromossome 1	Forward	2278159	88.097	100.424	161.078	116.533	499.455	519.397	525.931	514.928	4.41873
Chromossome 1	Forward	2282973	6.213	5.279	7.752	6.41467	14.373	0	0	4.791	0.746882
Chromossome 1	Forward	2287464	2.552	3.239	3.446	3.079	0	0	0	0	-
Chromossome 1	Forward	2287502	2.33	0	3.199	1.843	0	0	0	0	-
Chromossome 1	Forward	2292223	16.199	28.556	24.98	23.245	46.712	50.427	91.466	62.8683	2.7046
Chromossome 1	Forward	2292311	265.621	211.887	379.745	285.751	97.016	105.896	137.199	113.37	0.396745
Chromossome 1	Forward	2293469	3.994	2.28	4.922	3.732	0	0	0	0	-
Chromossome 1	Forward	2294745	3.661	3	0	2.22033	0	0	0	0	-
Chromossome 1	Forward	2294762	2.552	3.12	11.813	5.82833	8.983	0	0	2.99433	0.513755
Chromossome 1	Forward	2296361	4.327	4.079	4.553	4.31967	0	15.128	22.867	12.665	2.93194
Chromossome 1	Forward	2296970	8.432	9.239	9.967	9.21267	30.542	15.128	0	15.2233	1.65244
Chromossome 1	Forward	2298131	2.774	0	4.307	2.36033	0	0	0	0	-
Chromossome 1	Forward	2299645	8.1	7.919	7.137	7.71867	0	10.085	0	3.36167	0.435524
Chromossome 1	Forward	2299724	10.651	11.278	11.198	11.0423	0	10.085	0	3.36167	0.304434
Chromossome 1	Forward	2300077	57.474	63.83	105.95	75.7513	355.727	166.409	205.799	242.645	3.20318
Chromossome 1	Forward	2300139	2.108	2.4	8.737	4.415	0	0	0	0	-
Chromossome 1	Forward	2306069	2.219	0	2.953	1.724	0	0	0	0	-
Chromossome 1	Forward	2315486	174.64	118.061	482.126	258.276	71.864	50.427	182.932	101.741	0.393924
Chromossome 1	Forward	2316224	2.552	2.64	4.676	3.28933	0	0	0	0	-
Chromossome 1	Forward	2319080	11.317	12.118	13.044	12.1597	0	0	45.733	15.2443	1.25368
Chromossome 1	Forward	2321242	49.041	46.793	75.432	57.0887	59.288	131.11	205.799	132.066	2.31334
Chromossome 1	Forward	2323699	4.105	2.88	7.26	4.74833	0	0	0	0	-
Chromossome 1	Forward	2326273	3.44	2.52	7.999	4.653	19.763	0	45.733	21.832	4.69203
Chromossome 1	Forward	2326368	33.508	29.395	154.679	72.5273	370.1	257.177	114.333	247.203	3.40842
Chromossome 1	Forward	2326391	114.725	114.342	174.368	134.478	535.387	544.61	388.731	489.576	3.64056
Chromossome 1	Forward	2326544	2.441	3	0	1.81367	0	0	0	0	-
Chromossome 1	Forward	2327800	13.98	14.758	21.904	16.8807	30.542	0	0	10.1807	0.603096
Chromossome 1	Forward	2332038	344.065	304.272	234.172	294.17	1660.06	1815.37	1143.33	1539.58	5.23366
Chromossome 1	Forward	2332247	66.461	54.951	98.936	73.4493	35.932	25.213	114.333	58.4927	0.796368
Chromossome 1	Forward	2332405	8.1	16.797	16.981	13.9593	34.135	146.238	68.6	82.991	5.9452
Chromossome 1	Forward	2332448	0	3	3.569	2.18967	0	0	0	0	-
Chromossome 1	Forward	2334530	2674.07	1463.89	1016.67	1718.21	4572.35	332.817	114.333	1673.17	0.973782
Chromossome 1	Forward	2334573	10.43	6.359	16.12	10.9697	0	0	0	0	-
Chromossome 1	Forward	2334586	3.107	4.319	12.552	6.65933	0	0	0	0	-
Chromossome 1	Forward	2334602	0	3.479	28.056	10.5117	0	0	0	0	-
Chromossome 1	Forward	2334619	4.438	3	11.321	6.253	0	0	0	0	-
Chromossome 1	Forward	2334633	3.55	2.64	2.83	3.00667	28.746	0	0	9.582	3.18692
Chromossome 1	Forward	2335038	2.552	2.88	7.629	4.35367	0	0	0	0	-
Chromossome 1	Forward	2335999	17.309	21.357	44.053	27.573	0	0	0	0	-
Chromossome 1	Forward	2337779	4.771	47.872	0	17.5477	0	30.256	0	10.0853	0.574739
Chromossome 1	Forward	2338944	13.092	9.838	13.044	11.9913	0	0	0	0	-
Chromossome 1	Forward	2340455	4.105	4.319	6.768	5.064	0	0	0	0	-
Chromossome 1	Forward	2341011	2.108	0	2.953	1.687	0	0	0	0	-
Chromossome 1	Forward	2342832	3.661	5.999	4.307	4.65567	0	0	0	0	-
Chromossome 1	Forward	2343125	2.108	0	2.584	1.564	0	0	0	0	-
Chromossome 1	Forward	2343418	0	2.04	2.215	1.41833	0	0	22.867	7.62233	5.37415
Chromossome 1	Forward	2343615	2.219	0	5.537	2.58533	0	0	0	0	-
Chromossome 1	Forward	2347240	2.108	2.4	3.322	2.61	0	0	0	0	-
Chromossome 1	Forward	2347402	2.108	0	2.83	1.646	0	0	0	0	-
Chromossome 1	Forward	2347415	3.107	2.16	3.076	2.781	8.983	0	0	2.99433	1.07671
Chromossome 1	Forward	2347459	8.876	12.238	16.858	12.6573	0	5.043	0	1.681	0.132808
Chromossome 1	Forward	2347529	624.775	657.137	754.569	678.827	411.421	85.726	22.867	173.338	0.255349
Chromossome 1	Forward	2366269	0	2.04	2.584	1.54133	0	0	0	0	-
Chromossome 1	Forward	2369393	10.541	6.719	22.273	13.1777	23.356	0	0	7.78533	0.590798
Chromossome 1	Forward	2369679	3.55	4.559	6.03	4.713	10.78	0	0	3.59333	0.76243
Chromossome 1	Forward	2369724	0	2.04	3.446	1.82867	0	0	0	0	-
Chromossome 1	Forward	2370866	4.771	3.959	6.399	5.043	19.763	0	0	6.58767	1.3063
Chromossome 1	Forward	2371761	196.054	171.093	167.354	178.167	165.287	60.512	45.733	90.5107	0.50801
Chromossome 1	Forward	2374589	2.885	4.319	5.784	4.32933	0	0	0	0	-
Chromossome 1	Forward	2375860	2.33	2.4	2.338	2.356	0	5.043	0	1.681	0.713497
Chromossome 1	Forward	2376814	2.552	0	4.553	2.36833	0	5.043	0	1.681	0.709782
Chromossome 1	Forward	2377126	35.061	43.073	123.793	67.309	82.644	10.085	0	30.9097	0.45922
Chromossome 1	Forward	2377142	5.215	8.519	6.399	6.711	12.576	20.171	22.867	18.538	2.76233
Chromossome 1	Forward	2380742	2.663	3	5.537	3.73333	0	0	0	0	-
Chromossome 1	Forward	2381892	18.973	17.757	29.41	22.0467	16.169	5.043	0	7.07067	0.320714
Chromossome 1	Forward	2381986	55.476	65.27	117.394	79.38	547.963	463.927	754.596	588.829	7.41785
Chromossome 1	Forward	2385642	10.762	13.558	21.165	15.1617	34.135	50.427	91.466	58.676	3.87002
Chromossome 1	Forward	2390000	3.329	3.719	6.768	4.60533	0	0	0	0	-
Chromossome 1	Forward	2391174	5.104	2.52	2.584	3.40267	0	0	0	0	-
Chromossome 1	Forward	2391328	31.733	32.035	98.197	53.9883	174.27	927.854	320.132	474.085	8.78126
Chromossome 1	Forward	2391463	31.178	39.234	40.239	36.8837	84.44	80.683	228.666	131.263	3.55884
Chromossome 1	Forward	2391595	5.991	9.838	12.305	9.378	43.118	10.085	0	17.7343	1.89106
Chromossome 1	Forward	2392244	17.641	15.238	28.179	20.3527	41.322	5.043	22.867	23.0773	1.13387
Chromossome 1	Forward	2396756	0	2.04	2.584	1.54133	0	0	0	0	-
Chromossome 1	Forward	2400580	5.659	7.919	14.028	9.202	0	0	0	0	-
Chromossome 1	Forward	2401084	46.156	65.87	69.649	60.5583	255.117	388.287	297.265	313.556	5.17776
Chromossome 1	Forward	2402715	2.33	4.079	4.922	3.777	5.39	15.128	0	6.83933	1.81078
Chromossome 1	Forward	2405050	3.218	2.16	2.83	2.736	0	0	0	0	-
Chromossome 1	Forward	2406409	3.329	2.76	7.999	4.696	0	0	0	0	-
Chromossome 1	Forward	2407539	3.772	3.239	18.089	8.36667	16.169	0	0	5.38967	0.644183
Chromossome 1	Forward	2408639	4.549	3	3.815	3.788	0	0	0	0	-
Chromossome 1	Forward	2409163	3.55	4.199	9.598	5.78233	8.983	10.085	0	6.356	1.09921
Chromossome 1	Forward	2414530	2.552	2.64	5.045	3.41233	21.559	10.085	0	10.548	3.09114
Chromossome 1	Forward	2417433	23.411	29.155	11.813	21.4597	229.965	665.635	754.596	550.065	25.6325
Chromossome 1	Forward	2418649	3.883	0	4.43	2.771	0	10.085	0	3.36167	1.21316
Chromossome 1	Forward	2419477	9.209	7.799	9.598	8.86867	0	0	0	0	-
Chromossome 1	Forward	2420356	6.657	6.839	0	4.49867	25.152	0	0	8.384	1.86366
Chromossome 1	Forward	2426706	7.101	7.799	15.505	10.135	19.763	5.043	0	8.26867	0.815853
Chromossome 1	Forward	2428795	3.994	6.839	8.245	6.35933	0	0	0	0	-
Chromossome 1	Forward	2429329	2.885	2.28	0	1.72167	0	0	0	0	-
Chromossome 1	Forward	2430655	109.51	56.031	83.677	83.0727	370.1	196.665	22.867	196.544	2.36593
Chromossome 1	Forward	2431940	5.991	4.319	7.752	6.02067	12.576	0	22.867	11.8143	1.9623
Chromossome 1	Forward	2432974	187.621	164.374	27.318	126.438	73.661	15.128	0	29.5963	0.234078
Chromossome 1	Forward	2432994	10.541	9.239	5.66	8.48	0	5.043	0	1.681	0.198231
Chromossome 1	Forward	2433006	4.66	5.039	4.184	4.62767	0	0	0	0	-
Chromossome 1	Forward	2433343	29.07	55.191	33.102	39.121	531.794	1149.73	3086.98	1589.5	40.6304
Chromossome 1	Forward	2434355	3.55	5.279	5.784	4.871	0	0	0	0	-
Chromossome 1	Forward	2434961	6.213	4.079	3.322	4.538	8.983	0	22.867	10.6167	2.3395
Chromossome 1	Forward	2434999	6.546	4.679	6.276	5.83367	0	0	0	0	-
Chromossome 1	Forward	2439131	7.878	9.479	8.614	8.657	10.78	5.043	0	5.27433	0.609256
Chromossome 1	Forward	2440462	6.102	5.999	9.352	7.151	0	5.043	0	1.681	0.235072
Chromossome 1	Forward	2440904	5.326	5.279	10.952	7.18567	0	0	22.867	7.62233	1.06077
Chromossome 1	Forward	2440930	158.219	146.857	348.49	217.855	201.219	206.75	274.399	227.456	1.04407
Chromossome 1	Forward	2443030	205.152	169.773	129.699	168.208	5.39	5.043	0	3.47767	0.0206748
Chromossome 1	Forward	2443225	22.302	17.517	8.368	16.0623	0	0	0	0	-
Chromossome 1	Forward	2443269	16.088	15.598	7.26	12.982	0	0	0	0	-
Chromossome 1	Forward	2443292	95.752	119.381	17.597	77.5767	0	0	0	0	-
Chromossome 1	Forward	2443437	3.55	4.919	5.784	4.751	0	0	0	0	-
Chromossome 1	Forward	2443455	3.661	3.12	2.461	3.08067	5.39	0	0	1.79667	0.583207
Chromossome 1	Forward	2445357	18.973	13.318	17.966	16.7523	64.678	25.213	0	29.9637	1.78863
Chromossome 1	Forward	2446842	2.996	2.52	2.83	2.782	0	0	0	0	-
Chromossome 1	Forward	2452089	93.644	83.507	107.18	94.777	70.067	65.555	22.867	52.8297	0.55741
Chromossome 1	Forward	2452525	3.661	3.479	6.891	4.677	0	0	0	0	-
Chromossome 1	Forward	2458091	33.286	24.716	20.181	26.061	0	20.171	45.733	21.968	0.842945
Chromossome 1	Forward	2460454	0	3.359	4.061	2.47333	0	0	0	0	-
Chromossome 1	Forward	2461236	31.843	30.475	35.317	32.545	163.491	191.622	205.799	186.971	5.74499
Chromossome 1	Forward	2465471	8.321	3.839	12.798	8.31933	25.152	0	0	8.384	1.00777
Chromossome 1	Forward	2476617	6.213	2.76	8.737	5.90333	0	0	0	0	-
Chromossome 1	Forward	2477603	74.227	81.347	34.947	63.507	129.355	211.793	274.399	205.182	3.23086
Chromossome 1	Forward	2481934	11.761	10.678	17.105	13.1813	0	0	0	0	-
Chromossome 1	Forward	2488095	2.774	2.16	3.569	2.83433	0	0	0	0	-
Chromossome 1	Forward	2494702	5.77	4.439	75.063	28.424	0	0	22.867	7.62233	0.268165
Chromossome 1	Forward	2511293	6.435	3.239	5.045	4.90633	0	0	0	0	-
Chromossome 1	Forward	2516428	4.105	2.64	3.569	3.438	19.763	0	0	6.58767	1.91613
Chromossome 1	Forward	2520445	8.1	8.639	7.752	8.16367	39.525	0	0	13.175	1.61386
Chromossome 1	Forward	2520769	5.991	5.519	10.706	7.40533	5.39	15.128	0	6.83933	0.923569
Chromossome 1	Forward	2520819	16.088	19.557	16.243	17.296	59.288	50.427	68.6	59.4383	3.43654
Chromossome 1	Forward	2525341	32.509	27.236	31.01	30.2517	26.949	20.171	0	15.7067	0.5192
Chromossome 1	Forward	2529265	5.215	4.319	9.352	6.29533	39.525	15.128	0	18.2177	2.89384
Chromossome 1	Forward	2529529	17.087	10.438	19.443	15.656	32.339	5.043	0	12.4607	0.795904
Chromossome 1	Forward	2533003	29.513	31.675	25.349	28.8457	39.525	55.47	45.733	46.9093	1.62622
Chromossome 1	Forward	2537900	6.879	4.079	7.014	5.99067	8.983	15.128	0	8.037	1.34159
Chromossome 1	Forward	2537958	8.987	4.079	9.967	7.67767	0	0	0	0	-
Chromossome 1	Forward	2541056	2.108	3.599	16.12	7.27567	0	0	0	0	-
Chromossome 1	Forward	2541262	48.819	98.145	29.902	58.9553	32.339	85.726	0	39.355	0.667539
Chromossome 1	Forward	2542786	1019.32	761.16	851.166	877.217	1546.87	1306.06	640.263	1164.4	1.32738
Chromossome 1	Forward	2543275	18.64	27.596	17.228	21.1547	8.983	65.555	0	24.846	1.17449
Chromossome 1	Forward	2544049	7.323	7.439	10.583	8.44833	3.593	0	0	1.19767	0.141764
Chromossome 1	Forward	2544818	5.104	3.839	3.322	4.08833	0	0	0	0	-
Chromossome 1	Forward	2545627	3.329	3.839	0	2.38933	0	0	0	0	-
Chromossome 1	Forward	2546668	13.425	8.279	17.228	12.9773	21.559	15.128	0	12.229	0.942335
Chromossome 1	Forward	2547641	68.014	81.347	141.02	96.7937	321.591	85.726	68.6	158.639	1.63894
Chromossome 1	Forward	2548277	13.314	11.638	7.999	10.9837	0	0	0	0	-
Chromossome 1	Forward	2548464	2.219	4.079	6.768	4.35533	0	0	0	0	-
Chromossome 1	Forward	2548559	102.409	45.113	19.443	55.655	0	55.47	0	18.49	0.332225
Chromossome 1	Forward	2552098	17.531	19.677	25.103	20.7703	7.186	0	0	2.39533	0.115325
Chromossome 1	Forward	2552176	49.152	28.196	15.136	30.828	0	0	0	0	-
Chromossome 1	Forward	2552789	2.774	0	2.707	1.827	0	0	0	0	-
Chromossome 1	Forward	2553861	2.885	2.76	3.938	3.19433	0	0	0	0	-
Chromossome 1	Forward	2554377	2.774	0	3.692	2.15533	21.559	0	0	7.18633	3.33421
Chromossome 1	Forward	2554543	4.438	3.599	10.337	6.12467	5.39	5.043	0	3.47767	0.567813
Chromossome 1	Forward	2556886	52.037	36.354	18.95	35.7803	0	0	0	0	-
Chromossome 1	Forward	2557219	2.441	2.64	0	1.69367	0	0	0	0	-
Chromossome 1	Forward	2558380	5.437	5.399	8.86	6.56533	0	5.043	0	1.681	0.256042
Chromossome 1	Forward	2559480	6.102	10.918	5.414	7.478	0	10.085	0	3.36167	0.449541
Chromossome 1	Forward	2559585	2.774	2.52	3.446	2.91333	0	0	0	0	-
Chromossome 1	Forward	2559701	24.853	26.876	28.426	26.7183	0	15.128	0	5.04267	0.188734
Chromossome 1	Forward	2559736	318.989	224.485	318.095	287.19	303.625	247.092	22.867	191.195	0.665744
Chromossome 1	Forward	2559889	0	3.12	2.584	1.90133	0	0	22.867	7.62233	4.00894
Chromossome 1	Forward	2560276	0	2.64	2.092	1.57733	0	5.043	0	1.681	1.06572
Chromossome 1	Forward	2560417	19.306	18.717	21.042	19.6883	3.593	5.043	0	2.87867	0.146212
Chromossome 1	Forward	2561202	107.291	92.985	112.595	104.29	122.169	45.384	0	55.851	0.535534
Chromossome 1	Forward	2567319	75.781	72.829	79.616	76.0753	249.727	151.281	228.666	209.891	2.75899
Chromossome 1	Forward	2568700	3.107	0	7.506	3.53767	10.78	0	0	3.59333	1.01574
Chromossome 1	Forward	2568798	260.406	291.914	272.688	275.003	181.457	30.256	22.867	78.1933	0.284337
Chromossome 1	Forward	2569334	2.996	2.76	4.43	3.39533	0	10.085	0	3.36167	0.990084
Chromossome 1	Forward	2569695	1083.34	737.764	1142.07	987.724	1002.5	484.098	571.664	686.088	0.694615
Chromossome 1	Forward	2570480	14.202	10.798	15.136	13.3787	104.203	105.896	114.333	108.144	8.08332
Chromossome 1	Forward	2570820	2.219	2.76	2.092	2.357	0	0	0	0	-
Chromossome 1	Forward	2572083	5.548	3.719	5.291	4.85267	0	0	0	0	-
Chromossome 1	Forward	2573339	3.661	5.279	5.784	4.908	0	5.043	0	1.681	0.342502
Chromossome 1	Forward	2574443	4.882	5.879	9.352	6.70433	0	0	22.867	7.62233	1.13693
Chromossome 1	Forward	2575559	4.327	4.799	5.784	4.97	0	25.213	22.867	16.0267	3.22468
Chromossome 1	Forward	2575797	7.767	10.438	8.245	8.81667	21.559	0	0	7.18633	0.815085
Chromossome 1	Forward	2575883	107.846	80.387	236.387	141.54	361.117	171.451	182.932	238.5	1.68504
Chromossome 1	Forward	2576952	4.549	4.439	2.83	3.93933	12.576	0	0	4.192	1.06414
Chromossome 1	Forward	2578624	12.981	7.799	46.022	22.2673	0	0	0	0	-
Chromossome 1	Forward	2582340	6.879	5.759	14.52	9.05267	0	10.085	0	3.36167	0.371345
Chromossome 1	Forward	2588843	13.425	11.758	7.875	11.0193	26.949	20.171	0	15.7067	1.42537
Chromossome 1	Forward	2595180	2.552	2.4	6.153	3.70167	0	0	0	0	-
Chromossome 1	Forward	2597286	31.4	21.837	102.012	51.7497	62.881	15.128	0	26.003	0.502477
Chromossome 1	Forward	2597439	3.44	2.28	2.584	2.768	5.39	0	0	1.79667	0.649085
Chromossome 1	Forward	2598166	6.657	5.039	8.86	6.852	10.78	0	0	3.59333	0.524421
Chromossome 1	Forward	2598280	0	2.64	2.338	1.65933	0	0	0	0	-
Chromossome 1	Forward	2599074	21.858	17.517	19.073	19.4827	0	0	0	0	-
Chromossome 1	Forward	2603079	13.314	11.638	32.609	19.187	7.186	5.043	0	4.07633	0.212453
Chromossome 1	Forward	2603867	2.663	0	4.676	2.44633	0	0	0	0	-
Chromossome 1	Forward	2604570	94.976	88.066	186.181	123.074	34.135	60.512	68.6	54.4157	0.442137
Chromossome 1	Forward	2605204	80.774	66.59	42.577	63.3137	0	0	0	0	-
Chromossome 1	Forward	2605407	38.612	63.71	53.775	52.0323	44.915	45.384	45.733	45.344	0.871458
Chromossome 1	Forward	2611211	6.546	4.559	0	3.70167	0	5.043	0	1.681	0.45412
Chromossome 1	Forward	2611969	2.774	2.4	4.061	3.07833	0	0	0	0	-
Chromossome 1	Forward	2612347	13.647	9.119	8.983	10.583	28.746	10.085	0	12.9437	1.22306
Chromossome 1	Forward	2612675	5.104	4.679	5.168	4.98367	0	5.043	0	1.681	0.337302
Chromossome 1	Forward	2613331	2.33	0	2.215	1.515	0	0	0	0	-
Chromossome 1	Forward	2615102	37.946	47.153	29.779	38.2927	75.457	332.817	320.132	242.802	6.34069
Chromossome 1	Forward	2615164	59.915	70.669	58.328	62.9707	147.321	146.238	160.066	151.208	2.40125
Chromossome 1	Forward	2615606	32.842	32.035	148.157	71.0113	427.591	1744.77	2103.72	1425.36	20.0723
Chromossome 1	Forward	2619373	75.67	65.15	38.762	59.8607	34.135	15.128	22.867	24.0433	0.401655
Chromossome 1	Forward	2620323	134.919	212.967	181.259	176.382	1119.28	700.933	525.931	782.049	4.43384
Chromossome 1	Forward	2620560	214.805	173.853	257.183	215.28	280.27	105.896	45.733	143.966	0.668739
Chromossome 1	Forward	2620584	7.545	7.199	11.075	8.60633	0	10.085	0	3.36167	0.390604
Chromossome 1	Forward	2622654	261.96	269.958	106.073	212.664	528.2	1275.8	1257.66	1020.55	4.79891
Chromossome 1	Forward	2630589	5.548	2.88	4.922	4.45	3.593	0	68.6	24.0643	5.40772
Chromossome 1	Forward	2630692	34.395	27.236	62.635	41.422	41.322	20.171	22.867	28.12	0.678866
Chromossome 1	Forward	2643387	4.771	6.959	5.414	5.71467	32.339	0	22.867	18.402	3.22014
Chromossome 1	Forward	2643419	42.717	37.434	55.99	45.3803	53.898	40.341	0	31.413	0.692216
Chromossome 1	Forward	2644245	128.927	171.333	157.879	152.713	353.93	302.561	297.265	317.919	2.0818
Chromossome 1	Forward	2644389	3.55	2.04	3.815	3.135	0	0	0	0	-
Chromossome 1	Forward	2646535	2.885	4.679	5.168	4.244	0	5.043	0	1.681	0.396089
Chromossome 1	Forward	2648229	234.221	130.659	122.07	162.317	77.254	25.213	22.867	41.778	0.257386
Chromossome 1	Forward	2648249	5.437	5.159	4.43	5.00867	0	0	0	0	-
Chromossome 1	Forward	2649172	11.317	9.838	14.643	11.9327	32.339	15.128	22.867	23.4447	1.96475
Chromossome 1	Forward	2650937	2.774	0	4.676	2.48333	0	0	0	0	-
Chromossome 1	Forward	2651496	6.768	3.599	4.184	4.85033	0	0	0	0	-
Chromossome 1	Forward	2652056	23.633	30.115	9.106	20.9513	19.763	40.341	0	20.0347	0.956248
Chromossome 1	Forward	2657076	48.597	43.433	42.946	44.992	201.219	75.64	137.199	138.019	3.06764
Chromossome 1	Forward	2665951	15.977	14.038	12.182	14.0657	35.932	5.043	0	13.6583	0.971041
Chromossome 1	Forward	2669663	27.627	24.116	33.471	28.4047	152.711	206.75	45.733	135.065	4.75502
Chromossome 1	Forward	2673909	2.885	0	5.168	2.68433	0	0	0	0	-
Chromossome 1	Forward	2675546	3.883	3.599	2.092	3.19133	0	15.128	0	5.04267	1.58011
Chromossome 1	Forward	2675778	13.092	10.798	16.981	13.6237	102.406	40.341	22.867	55.2047	4.05212
Chromossome 1	Forward	2680660	6.213	7.559	5.414	6.39533	0	0	0	0	-
Chromossome 1	Forward	2682401	43.604	26.276	89.83	53.2367	50.305	20.171	22.867	31.1143	0.584453
Chromossome 1	Forward	2684663	2.885	3.719	0	2.20133	25.152	5.043	0	10.065	4.57223
Chromossome 1	Forward	2686267	3.994	2.64	4.43	3.688	0	0	0	0	-
Chromossome 1	Forward	2687332	2.441	4.319	0	2.25333	0	0	0	0	-
Chromossome 1	Forward	2687528	23.522	26.516	17.72	22.586	3.593	15.128	0	6.24033	0.276292
Chromossome 1	Forward	2687997	6.657	4.439	10.46	7.18533	16.169	5.043	0	7.07067	0.984042
Chromossome 1	Forward	2688512	162.102	181.891	244.14	196.044	255.117	267.262	342.998	288.459	1.4714
Chromossome 1	Forward	2692843	62.466	93.465	165.139	107.023	569.522	332.817	525.931	476.09	4.44847
Chromossome 1	Forward	2697442	34.395	37.914	6.03	26.113	3.593	5.043	0	2.87867	0.110239
Chromossome 1	Forward	2701611	38.833	37.674	58.451	44.986	34.135	30.256	0	21.4637	0.477119
Chromossome 1	Forward	2701654	2.885	2.16	5.907	3.65067	0	10.085	0	3.36167	0.920836
Chromossome 1	Forward	2705160	3.44	2.64	4.061	3.38033	34.135	0	0	11.3783	3.36604
Chromossome 1	Forward	2706429	3.218	0	3.199	2.139	0	0	0	0	-
Chromossome 1	Forward	2709451	27.183	32.635	28.918	29.5787	105.999	186.579	91.466	128.015	4.32794
Chromossome 1	Forward	2712214	54.145	41.513	20.304	38.654	75.457	10.085	0	28.514	0.737673
Chromossome 1	Forward	2712253	26.407	24.116	19.32	23.281	61.084	25.213	0	28.7657	1.23559
Chromossome 1	Forward	2714300	6.102	6.239	8.737	7.026	21.559	0	0	7.18633	1.02282
Chromossome 1	Forward	2714853	74.116	65.75	150.618	96.828	82.644	60.512	0	47.7187	0.492819
Chromossome 1	Forward	2725814	3.44	2.16	4.061	3.22033	12.576	0	0	4.192	1.30173
Chromossome 1	Forward	2726081	21.303	22.556	17.966	20.6083	0	40.341	22.867	21.0693	1.02237
Chromossome 1	Forward	2728452	16.754	10.798	19.566	15.706	97.016	45.384	137.199	93.1997	5.93402
Chromossome 1	Forward	2729964	14.535	12.718	23.38	16.8777	10.78	20.171	22.867	17.9393	1.0629
Chromossome 1	Forward	2731266	6.657	6.839	386.636	133.377	3.593	126.067	68.6	66.0867	0.495486
Chromossome 1	Forward	2732313	50.484	49.672	71.495	57.217	113.186	156.323	274.399	181.303	3.16869
Chromossome 1	Forward	2736807	25.408	28.076	30.641	28.0417	32.339	20.171	114.333	55.6143	1.98327
Chromossome 1	Forward	2736888	64.131	102.464	82.077	82.8907	788.707	1028.71	868.929	895.448	10.8028
Chromossome 1	Forward	2738114	3.107	4.679	7.999	5.26167	34.135	5.043	22.867	20.6817	3.93063
Chromossome 1	Forward	2738159	6.768	9.119	16.612	10.833	12.576	0	0	4.192	0.386966
Chromossome 1	Forward	2738525	4.549	3.359	4.307	4.07167	0	0	0	0	-
Chromossome 1	Forward	2738733	2.441	2.4	4.307	3.04933	0	0	0	0	-
Chromossome 1	Forward	2739018	2.108	2.76	0	1.62267	0	0	0	0	-
Chromossome 1	Forward	2739149	7.878	5.039	8.983	7.3	30.542	5.043	0	11.8617	1.62489
Chromossome 1	Forward	2739580	4.993	6.479	9.721	7.06433	0	5.043	0	1.681	0.237956
Chromossome 1	Forward	2739711	16.976	13.078	13.536	14.53	14.373	10.085	0	8.15267	0.561092
Chromossome 1	Forward	2741505	25.186	34.315	26.334	28.6117	12.576	30.256	0	14.2773	0.499004
Chromossome 1	Forward	2741549	35.172	45.713	34.086	38.3237	64.678	60.512	22.867	49.3523	1.28778
Chromossome 1	Forward	2743364	3.55	0	3.446	2.332	0	0	0	0	-
Chromossome 1	Forward	2744983	6.879	4.439	3.815	5.04433	17.966	5.043	0	7.66967	1.52045
Chromossome 1	Forward	2753364	7.878	4.679	10.214	7.59033	0	0	0	0	-
Chromossome 1	Forward	2757113	67.903	56.511	91.429	71.9477	66.474	40.341	22.867	43.2273	0.600816
Chromossome 1	Forward	2759377	2.996	2.64	0	1.87867	0	0	0	0	-
Chromossome 1	Forward	2760505	0	2.04	2.707	1.58233	0	0	0	0	-
Chromossome 1	Forward	2760574	232.89	285.795	310.589	276.425	129.355	151.281	68.6	116.412	0.421135
Chromossome 1	Forward	2760844	4.993	3	4.061	4.018	0	0	0	0	-
Chromossome 1	Forward	2761053	15.977	10.438	10.952	12.4557	10.78	0	0	3.59333	0.28849
Chromossome 1	Forward	2761085	2.663	0	7.752	3.47167	0	5.043	0	1.681	0.484205
Chromossome 1	Forward	2762130	2.885	4.319	4.184	3.796	7.186	5.043	0	4.07633	1.07385
Chromossome 1	Forward	2763847	4.549	5.279	3.692	4.50667	10.78	5.043	0	5.27433	1.17034
Chromossome 1	Forward	2763995	3.107	0	2.338	1.815	0	0	0	0	-
Chromossome 1	Forward	2765262	2.108	3	4.43	3.17933	17.966	5.043	0	7.66967	2.41235
Chromossome 1	Forward	2767121	5.991	4.559	3.322	4.624	0	0	0	0	-
Chromossome 1	Forward	2770214	4.882	4.559	6.522	5.321	16.169	0	22.867	13.012	2.4454
Chromossome 1	Forward	2774515	5.104	3.359	7.506	5.323	7.186	0	22.867	10.0177	1.88196
Chromossome 1	Forward	2777000	6.324	5.639	2.707	4.89	7.186	0	0	2.39533	0.489843
Chromossome 1	Forward	2781230	0	2.4	3.569	1.98967	5.39	0	0	1.79667	0.902999
Chromossome 1	Forward	2781344	5.104	7.439	14.89	9.14433	41.322	5.043	0	15.455	1.69012
Chromossome 1	Forward	2781839	3.329	0	7.752	3.69367	0	0	0	0	-
Chromossome 1	Forward	2783489	5.77	5.159	2.83	4.58633	0	0	0	0	-
Chromossome 1	Forward	2784952	7.767	5.759	5.045	6.19033	12.576	0	0	4.192	0.677185
Chromossome 1	Forward	2785693	3.107	0	2.707	1.938	8.983	0	0	2.99433	1.54506
Chromossome 1	Forward	2786030	19.084	18.837	25.472	21.131	0	15.128	0	5.04267	0.238638
Chromossome 1	Forward	2786139	475.211	342.426	164.77	327.469	43.118	20.171	22.867	28.7187	0.0876989
Chromossome 1	Forward	2786623	23.189	17.157	9.598	16.648	12.576	0	0	4.192	0.251802
Chromossome 1	Forward	2791899	0	3.12	3.938	2.35267	0	0	0	0	-
Chromossome 1	Forward	2791962	2.663	3.359	4.307	3.443	5.39	0	0	1.79667	0.521832
Chromossome 1	Forward	2792096	5.326	6.119	13.782	8.409	0	0	0	0	-
Chromossome 1	Forward	2792539	5.104	3.239	3.938	4.09367	0	0	0	0	-
Chromossome 1	Forward	2792582	2.108	2.04	3.569	2.57233	0	0	0	0	-
Chromossome 1	Forward	2792609	4.549	2.28	3.199	3.34267	0	0	0	0	-
Chromossome 1	Forward	2795128	49.818	53.872	50.206	51.2987	10.78	15.128	0	8.636	0.168347
Chromossome 1	Forward	2796141	6.657	5.039	13.29	8.32867	0	0	0	0	-
Chromossome 1	Forward	2796637	8.432	9.479	12.552	10.1543	0	0	0	0	-
Chromossome 1	Forward	2797610	20.082	17.757	19.443	19.094	3.593	15.128	0	6.24033	0.326822
Chromossome 1	Forward	2797755	7.767	7.919	19.566	11.7507	0	0	0	0	-
Chromossome 1	Forward	2797827	2.663	2.28	3.569	2.83733	0	5.043	0	1.681	0.592458
Chromossome 1	Forward	2798008	4.771	0	4.307	3.026	5.39	0	0	1.79667	0.593743
Chromossome 1	Forward	2798204	4.438	2.04	0	2.15933	0	0	0	0	-
Chromossome 1	Forward	2798444	6.102	3.959	10.337	6.79933	0	10.085	0	3.36167	0.494411
Chromossome 1	Forward	2798843	2.663	2.52	6.522	3.90167	16.169	0	0	5.38967	1.38138
Chromossome 1	Forward	2798871	10.208	10.318	18.335	12.9537	12.576	0	0	4.192	0.323615
Chromossome 1	Forward	2799001	2.108	3.359	3.076	2.84767	0	0	0	0	-
Chromossome 1	Forward	2799205	6.435	7.919	9.229	7.861	5.39	10.085	22.867	12.7807	1.62583
Chromossome 1	Forward	2799481	383.786	307.872	535.901	409.186	222.778	196.665	22.867	147.437	0.360317
Chromossome 1	Forward	2799663	3.107	2.64	3.692	3.14633	0	0	0	0	-
Chromossome 1	Forward	2800019	3.883	2.16	3.322	3.12167	0	0	0	0	-
Chromossome 1	Forward	2800607	16.199	16.797	21.658	18.218	10.78	0	0	3.59333	0.197241
Chromossome 1	Forward	2801392	99.525	85.787	119.24	101.517	125.762	45.384	22.867	64.671	0.637044
Chromossome 1	Forward	2802999	2.552	0	2.461	1.671	0	0	0	0	-
Chromossome 1	Forward	2803043	39.943	30.835	38.024	36.2673	16.169	5.043	22.867	14.693	0.40513
Chromossome 1	Forward	2803068	3.218	0	3.199	2.139	8.983	0	0	2.99433	1.39988
Chromossome 1	Forward	2803080	34.063	22.077	13.044	23.0613	10.78	0	0	3.59333	0.155816
Chromossome 1	Forward	2803096	3.883	0	3.322	2.40167	0	0	0	0	-
Chromossome 1	Forward	2803343	5.88	3.959	6.399	5.41267	0	0	22.867	7.62233	1.40824
Chromossome 1	Forward	2804427	2.108	2.28	0	1.46267	0	0	0	0	-
Chromossome 1	Forward	2804716	10.43	7.199	18.089	11.906	8.983	0	0	2.99433	0.251498
Chromossome 1	Forward	2805025	5.548	6.359	5.168	5.69167	0	0	0	0	-
Chromossome 1	Forward	2805053	3.107	5.279	4.799	4.395	0	0	22.867	7.62233	1.73432
Chromossome 1	Forward	2805273	16.643	14.158	23.011	17.9373	14.373	5.043	0	6.472	0.360812
Chromossome 1	Forward	2806035	0	2.04	2.215	1.41833	0	0	0	0	-
Chromossome 1	Forward	2806060	5.991	6.239	7.383	6.53767	12.576	10.085	0	7.55367	1.15541
Chromossome 1	Forward	2806083	492.741	534.276	464.038	497.018	806.673	438.714	365.865	537.084	1.08061
Chromossome 1	Forward	2807776	0	2.64	2.461	1.70033	0	0	0	0	-
Chromossome 1	Forward	2810128	94.865	63.47	97.336	85.2237	44.915	15.128	0	20.0143	0.234845
Chromossome 1	Forward	2810152	7.767	7.199	9.475	8.147	0	0	0	0	-
Chromossome 1	Forward	2810541	2.33	3	3.446	2.92533	0	0	0	0	-
Chromossome 1	Forward	2810828	0	2.4	2.461	1.62033	0	0	0	0	-
Chromossome 1	Forward	2812248	90.205	91.786	41.592	74.5277	86.237	70.598	91.466	82.767	1.11055
Chromossome 1	Forward	2817341	385.672	373.021	332.616	363.77	256.914	231.964	114.333	201.07	0.552741
Chromossome 1	Forward	2818031	2.219	2.4	3.692	2.77033	0	0	0	0	-
Chromossome 1	Forward	2819518	2.885	0	3.692	2.19233	0	0	0	0	-
Chromossome 1	Forward	2821807	6.435	6.959	27.318	13.5707	0	0	0	0	-
Chromossome 1	Forward	2822225	6.213	5.759	7.629	6.53367	0	0	0	0	-
Chromossome 1	Forward	2822487	11.539	10.078	14.397	12.0047	53.898	0	0	17.966	1.49658
Chromossome 1	Forward	2823133	29.292	20.757	42.823	30.9573	3.593	10.085	22.867	12.1817	0.393499
Chromossome 1	Forward	2824849	9.875	6.119	4.553	6.849	0	0	0	0	-
Chromossome 1	Forward	2826414	7.656	6.359	12.305	8.77333	30.542	10.085	0	13.5423	1.54358
Chromossome 1	Forward	2827163	5.215	3.959	2.707	3.96033	0	0	0	0	-
Chromossome 1	Forward	2827322	3.661	4.319	4.307	4.09567	0	0	0	0	-
Chromossome 1	Forward	2827877	10.319	10.078	22.027	14.1413	46.712	15.128	0	20.6133	1.45767
Chromossome 1	Forward	2828727	3.772	3.719	3.692	3.72767	0	0	0	0	-
Chromossome 1	Forward	2830240	2.552	0	2.584	1.712	0	0	0	0	-
Chromossome 1	Forward	2830466	11.65	10.918	22.642	15.07	12.576	25.213	0	12.5963	0.835855
Chromossome 1	Forward	2831124	5.88	0	4.553	3.47767	0	0	0	0	-
Chromossome 1	Forward	2837049	6.768	8.639	15.259	10.222	17.966	15.128	45.733	26.2757	2.5705
Chromossome 1	Forward	2837815	4.66	3.359	3.815	3.94467	0	0	0	0	-
Chromossome 1	Forward	2838816	56.253	34.675	93.152	61.36	34.135	30.256	22.867	29.086	0.474022
Chromossome 1	Forward	2839334	0	2.16	4.307	2.15567	0	5.043	22.867	9.30333	4.31576
Chromossome 1	Forward	2840714	23.078	25.196	63.619	37.2977	30.542	20.171	0	16.9043	0.453228
Chromossome 1	Forward	2840741	81.55	70.189	75.309	75.6827	19.763	30.256	0	16.673	0.220301
Chromossome 1	Forward	2841200	3.772	3.959	5.291	4.34067	0	5.043	0	1.681	0.387268
Chromossome 1	Forward	2842166	6.324	4.439	40.608	17.1237	0	0	0	0	-
Chromossome 1	Forward	2842204	22.412	13.438	42.208	26.0193	10.78	5.043	22.867	12.8967	0.495657
Chromossome 1	Forward	2842726	3.44	4.799	7.383	5.20733	0	0	0	0	-
Chromossome 1	Forward	2842737	2.552	3.239	6.153	3.98133	0	0	0	0	-
Chromossome 1	Forward	2843372	8.654	4.799	6.522	6.65833	0	0	0	0	-
Chromossome 1	Forward	2844032	17.087	23.996	39.5	26.861	16.169	40.341	45.733	34.081	1.26879
Chromossome 1	Forward	2844350	19.639	17.277	52.175	29.697	16.169	0	45.733	20.634	0.694818
Chromossome 1	Forward	2845126	4.438	5.519	9.229	6.39533	14.373	0	0	4.791	0.74914
Chromossome 1	Forward	2845367	50.151	42.233	53.406	48.5967	0	5.043	0	1.681	0.0345908
Chromossome 1	Forward	2846658	83.769	86.026	81.216	83.6703	120.372	60.512	0	60.2947	0.720622
Chromossome 1	Forward	2847097	230.56	171.213	149.265	183.679	70.067	55.47	0	41.8457	0.227819
Chromossome 1	Forward	2847337	2.441	2.52	2.338	2.433	0	0	0	0	-
Chromossome 1	Forward	2847872	0	2.04	3.569	1.86967	0	0	0	0	-
Chromossome 1	Forward	2848332	12.205	12.478	12.059	12.2473	0	5.043	0	1.681	0.137254
Chromossome 1	Forward	2848954	2.219	2.76	6.522	3.83367	0	0	0	0	-
Chromossome 1	Forward	2849936	0	3.239	3.199	2.146	7.186	5.043	0	4.07633	1.8995
Chromossome 1	Forward	2850077	18.307	19.317	23.873	20.499	3.593	5.043	0	2.87867	0.14043
Chromossome 1	Forward	2850862	102.964	92.505	112.841	102.77	129.355	50.427	22.867	67.5497	0.65729
Chromossome 1	Forward	2851313	7.878	6.839	14.643	9.78667	3.593	5.043	0	2.87867	0.294142
Chromossome 1	Forward	2852715	2.663	2.4	0	1.68767	0	5.043	0	1.681	0.99605
Chromossome 1	Forward	2852962	34.728	25.436	62.512	40.892	25.152	15.128	0	13.4267	0.328345
Chromossome 1	Forward	2855725	2.441	2.16	13.413	6.00467	10.78	0	0	3.59333	0.598423
Chromossome 1	Forward	2855971	4.216	6.359	4.553	5.04267	7.186	0	0	2.39533	0.475013
Chromossome 1	Forward	2856200	3.55	2.52	7.137	4.40233	0	0	0	0	-
Chromossome 1	Forward	2857285	21.969	25.316	34.578	27.2877	0	10.085	0	3.36167	0.123194
Chromossome 1	Forward	2859636	7.767	5.639	4.676	6.02733	0	0	0	0	-
Chromossome 1	Forward	2859799	3.218	3.959	7.383	4.85333	0	25.213	0	8.40433	1.73166
Chromossome 1	Forward	2859820	8.987	11.038	47.622	22.549	57.491	40.341	0	32.6107	1.44621
Chromossome 1	Forward	2862405	4.549	4.679	4.799	4.67567	0	5.043	0	1.681	0.359521
Chromossome 1	Forward	2863403	22.856	31.555	54.267	36.226	0	0	0	0	-
Chromossome 1	Forward	2863520	3.44	4.799	6.645	4.96133	0	0	0	0	-
Chromossome 1	Forward	2865993	4.882	2.04	222.236	76.386	8.983	0	22.867	10.6167	0.138987
Chromossome 1	Forward	2866231	5.88	3.959	12.921	7.58667	0	0	0	0	-
Chromossome 1	Forward	2866295	2.663	0	10.46	4.37433	14.373	0	0	4.791	1.09525
Chromossome 1	Forward	2867524	7.212	6.719	14.89	9.607	21.559	0	0	7.18633	0.748031
Chromossome 1	Forward	2867621	3.994	6.599	3.446	4.67967	14.373	50.427	22.867	29.2223	6.24453
Chromossome 1	Forward	2869466	57.917	42.833	51.806	50.852	26.949	20.171	22.867	23.329	0.458763
Chromossome 1	Forward	2872901	2.774	4.199	91.798	32.9237	68.271	231.964	91.466	130.567	3.96575
Chromossome 1	Forward	2874708	80.996	71.869	74.694	75.853	138.338	40.341	0	59.5597	0.785199
Chromossome 1	Forward	2880127	5.548	4.919	10.583	7.01667	19.763	0	0	6.58767	0.93886
Chromossome 1	Forward	2880141	39.943	31.435	8.614	26.664	8.983	0	0	2.99433	0.112299
Chromossome 1	Forward	2881321	3.994	2.52	0	2.17133	5.39	0	0	1.79667	0.827449
Chromossome 1	Forward	2882790	29.735	23.876	24.98	26.197	0	0	22.867	7.62233	0.290962
Chromossome 1	Forward	2882888	0	2.52	2.338	1.61933	14.373	0	0	4.791	2.95862
Chromossome 1	Forward	2882934	13.314	14.758	17.105	15.059	25.152	0	22.867	16.0063	1.06291
Chromossome 1	Forward	2882973	5.77	3.599	2.83	4.06633	0	0	0	0	-
Chromossome 1	Forward	2884755	11.428	5.039	13.905	10.124	0	15.128	0	5.04267	0.49809
Chromossome 1	Forward	2885030	3.994	3.239	6.03	4.421	0	0	0	0	-
Chromossome 1	Forward	2885050	2.885	0	5.537	2.80733	0	0	0	0	-
Chromossome 1	Forward	2885476	7.212	6.479	14.643	9.44467	0	0	0	0	-
Chromossome 1	Forward	2886991	3.994	3.12	6.399	4.50433	59.288	20.171	0	26.4863	5.88019
Chromossome 1	Forward	2887020	49.263	32.395	11.69	31.116	17.966	0	22.867	13.611	0.437428
Chromossome 1	Forward	2891064	4.993	4.439	0	3.144	7.186	0	0	2.39533	0.761874
Chromossome 1	Forward	2892800	53.035	57.711	109.149	73.2983	176.067	85.726	45.733	102.509	1.39851
Chromossome 1	Forward	2897142	4.66	3.719	7.26	5.213	28.746	0	0	9.582	1.8381
Chromossome 1	Forward	2899255	600.699	798.235	796.038	731.657	580.302	252.134	297.265	376.567	0.514677
Chromossome 1	Forward	2899354	18.751	13.798	25.595	19.3813	12.576	0	0	4.192	0.216291
Chromossome 1	Forward	2903047	22.523	23.036	50.452	32.0037	222.778	237.006	320.132	259.972	8.12319
Chromossome 1	Forward	2904672	0	2.04	2.461	1.50033	0	0	0	0	-
Chromossome 1	Forward	2906322	3.218	0	6.03	3.08267	0	0	0	0	-
Chromossome 1	Forward	2908483	23.411	17.517	62.265	34.3977	0	0	45.733	15.2443	0.443179
Chromossome 1	Forward	2908872	7.656	7.919	9.106	8.227	5.39	0	0	1.79667	0.218387
Chromossome 1	Forward	2911164	9.986	18.237	12.305	13.5093	127.559	115.982	45.733	96.4247	7.13763
Chromossome 1	Forward	2911254	6.768	6.959	3.815	5.84733	7.186	0	0	2.39533	0.409645
Chromossome 1	Forward	2911272	12.427	20.037	9.598	14.0207	0	0	0	0	-
Chromossome 1	Forward	2912200	2378.27	1740.93	1101.7	1740.3	23.356	35.299	137.199	65.2847	0.0375134
Chromossome 1	Forward	2912414	43.272	61.07	34.701	46.3477	253.321	428.628	182.932	288.294	6.22024
Chromossome 1	Forward	2912884	25.63	26.156	42.946	31.5773	17.966	30.256	0	16.074	0.509036
Chromossome 1	Forward	2913504	2.885	3.359	3.938	3.394	0	0	0	0	-
Chromossome 1	Forward	2920773	55.255	80.747	79.37	71.7907	242.541	287.433	342.998	290.991	4.05332
Chromossome 1	Forward	2921558	6.435	8.639	13.536	9.53667	52.101	10.085	0	20.7287	2.17358
Chromossome 1	Forward	2922452	37.724	29.155	43.069	36.6493	50.305	5.043	0	18.4493	0.503402
Chromossome 1	Forward	2923069	0	2.4	3.322	1.90733	0	10.085	0	3.36167	1.7625
Chromossome 1	Forward	2926289	2.441	2.64	2.584	2.555	0	0	0	0	-
Chromossome 1	Forward	2935044	46.267	78.588	23.38	49.4117	16.169	181.537	160.066	119.257	2.41355
Chromossome 1	Forward	2935675	565.637	349.985	1108.6	674.739	1212.7	605.122	777.463	865.097	1.28212
Chromossome 1	Forward	2935723	5.215	3.479	10.952	6.54867	0	0	0	0	-
Chromossome 1	Forward	2935785	17446.9	15027.2	24296.3	18923.5	13095.4	6595.83	6859.97	8850.41	0.467695
Chromossome 1	Forward	2935951	6.879	17.757	20.796	15.144	0	0	0	0	-
Chromossome 1	Forward	2936178	7.212	7.439	8.491	7.714	0	0	0	0	-
Chromossome 1	Forward	2936315	72.119	90.106	199.717	120.647	359.32	206.75	91.466	219.179	1.81669
Chromossome 1	Forward	2936840	8.543	4.079	13.536	8.71933	0	0	0	0	-
Chromossome 1	Forward	2938708	2.33	2.28	3.446	2.68533	10.78	0	0	3.59333	1.33813
Chromossome 1	Forward	2941604	11.539	11.878	15.136	12.851	50.305	0	22.867	24.3907	1.89796
Chromossome 1	Forward	2944573	2.219	0	5.907	2.70867	0	0	0	0	-
Chromossome 1	Forward	2944828	4.771	3.239	10.829	6.27967	0	5.043	45.733	16.9253	2.69526
Chromossome 1	Forward	2944852	245.871	222.445	265.797	244.704	352.134	857.257	800.329	669.907	2.73762
Chromossome 1	Forward	2944878	21.303	20.877	30.887	24.3557	98.813	55.47	0	51.4277	2.11153
Chromossome 1	Forward	2952187	2.552	2.64	3.199	2.797	14.373	0	0	4.791	1.71291
Chromossome 1	Forward	2954058	173.419	197.969	457.393	276.26	1122.88	620.25	342.998	695.374	2.5171
Chromossome 1	Forward	2954114	7.323	5.999	15.997	9.773	0	0	0	0	-
Chromossome 1	Forward	2954972	3.883	5.519	2.953	4.11833	0	0	0	0	-
Chromossome 1	Forward	2956344	153.337	227.724	91.675	157.579	407.828	973.238	640.263	673.776	4.27581
Chromossome 1	Forward	2956613	3.218	4.079	7.383	4.89333	17.966	0	0	5.98867	1.22384
Chromossome 1	Forward	2960309	3.883	5.519	12.921	7.441	0	0	45.733	15.2443	2.04869
Chromossome 1	Forward	2965160	3133.97	2259.01	2477.08	2623.35	754.572	186.579	457.331	466.161	0.177696
Chromossome 1	Forward	2966511	61.801	45.353	39.747	48.967	39.525	10.085	22.867	24.159	0.493373
Chromossome 1	Forward	2967641	51.815	60.231	75.432	62.4927	23.356	60.512	0	27.956	0.447348
Chromossome 1	Forward	2967938	2.33	3.839	3.199	3.12267	0	0	0	0	-
Chromossome 1	Forward	2970442	4.993	2.88	5.045	4.306	0	5.043	0	1.681	0.390386
Chromossome 1	Forward	2971507	2.663	4.559	0	2.40733	0	0	0	0	-
Chromossome 1	Forward	2971703	23.411	23.876	20.058	22.4483	10.78	20.171	0	10.317	0.459589
Chromossome 1	Forward	2975522	4.549	4.559	6.768	5.292	0	5.043	0	1.681	0.317649
Chromossome 1	Forward	2975608	3.994	3	8.86	5.28467	0	0	0	0	-
Chromossome 1	Forward	2976454	2.552	2.04	0	1.53067	0	0	0	0	-
Chromossome 1	Forward	2978975	0	2.52	2.215	1.57833	0	15.128	0	5.04267	3.19493
Chromossome 1	Forward	2979088	1430.18	1934.1	1394.08	1586.12	4771.77	9480.25	10038.4	8096.81	5.10479
Chromossome 1	Forward	2979138	9.32	12.598	8.86	10.2593	0	0	0	0	-
Chromossome 1	Forward	2979211	2.552	3.839	4.43	3.607	0	0	0	0	-
Chromossome 1	Forward	2979244	3.44	2.52	3.076	3.012	3.593	0	0	1.19767	0.397632
Chromossome 1	Forward	2979413	0	3.719	3.446	2.38833	0	0	0	0	-
Chromossome 1	Forward	2979491	35.727	26.156	46.761	36.2147	7.186	20.171	0	9.119	0.251804
Chromossome 1	Forward	2979580	6.99	6.839	12.921	8.91667	5.39	10.085	0	5.15833	0.578505
Chromossome 1	Forward	2979764	19.861	25.676	9.967	18.5013	55.695	80.683	45.733	60.7037	3.28104
Chromossome 1	Forward	2988588	21.414	40.194	45.899	35.8357	224.575	176.494	91.466	164.178	4.58142
Chromossome 1	Forward	2994796	5.104	5.159	3.446	4.56967	0	0	0	0	-
Chromossome 1	Forward	2999914	13.536	16.317	21.534	17.129	12.576	20.171	0	10.9157	0.637262
Chromossome 1	Forward	3000215	3.994	4.199	4.676	4.28967	5.39	5.043	0	3.47767	0.810708
Chromossome 1	Forward	3000244	3.44	3	5.045	3.82833	0	0	0	0	-
Chromossome 1	Forward	3000281	136.472	152.736	154.064	147.757	145.525	30.256	0	58.5937	0.396553
Chromossome 1	Forward	3000315	3.772	7.919	6.645	6.112	0	0	0	0	-
Chromossome 1	Forward	3000482	60.358	70.909	171.168	100.812	229.965	70.598	45.733	115.432	1.14503
Chromossome 1	Forward	3000744	3.107	3.959	5.414	4.16	7.186	5.043	0	4.07633	0.979888
Chromossome 1	Forward	3000779	13.536	16.557	31.133	20.4087	34.135	20.171	0	18.102	0.886976
Chromossome 1	Forward	3002906	1626.23	766.08	3288.26	1893.52	1572.03	156.323	91.466	606.605	0.320358
Chromossome 1	Forward	3002942	2.219	5.639	10.214	6.024	0	0	0	0	-
Chromossome 1	Forward	3002968	2.774	2.52	3.446	2.91333	0	0	0	0	-
Chromossome 1	Forward	3003001	61.246	108.943	351.689	173.959	0	0	0	0	-
Chromossome 1	Forward	3003039	4.105	6.959	18.212	9.75867	0	15.128	0	5.04267	0.516737
Chromossome 1	Forward	3003512	3.55	0	10.09	4.54667	0	0	0	0	-
Chromossome 1	Forward	3005220	0	2.4	4.307	2.23567	0	0	0	0	-
Chromossome 1	Forward	3007086	11.206	7.799	0	6.335	0	0	0	0	-
Chromossome 1	Forward	3009328	270.947	215.006	153.079	213.011	194.033	105.896	68.6	122.843	0.576699
Chromossome 1	Forward	3011445	6.99	6.119	3.076	5.395	0	0	0	0	-
Chromossome 1	Forward	3015505	257.078	94.065	184.458	178.534	150.914	70.598	182.932	134.815	0.755122
Chromossome 1	Forward	3021190	19.528	15.358	14.397	16.4277	12.576	5.043	0	5.873	0.357507
Chromossome 1	Forward	3021201	14.646	17.637	17.597	16.6267	23.356	25.213	0	16.1897	0.973717
Chromossome 1	Forward	3024769	2.441	3.719	5.045	3.735	7.186	0	0	2.39533	0.641321
Chromossome 1	Forward	3027750	5.548	5.879	3.199	4.87533	14.373	5.043	0	6.472	1.3275
Chromossome 1	Forward	3028912	6.768	5.879	0	4.21567	0	0	0	0	-
Chromossome 1	Forward	3031871	6.213	5.279	7.629	6.37367	5.39	10.085	0	5.15833	0.80932
Chromossome 1	Forward	3033272	64.575	53.752	88.599	68.9753	61.084	20.171	0	27.085	0.392677
Chromossome 1	Forward	3033770	0	3.12	3.815	2.31167	0	0	0	0	-
[truncated: 6,699 more rows]

## Sheet: Genes (S6)
Pita et al; Identification of Burkholderia cenocepacia non-coding RNAs expressed during Caenorhabditis elegans infection
Table S6 - TSSs from the annotated genes identified in the B. cenocepacia J2315 control samples and their expression
			Level of expression (RRSIO)
Replicon	Strand	TSS	C1	C2	C3	Mean controls	S1	S2	S3	Mean samples	RRSIO ratio (samples/controls)	Gene_start	Alternative TSS	Locus tag	UniProtKB accession	Product description	Differential expression*
Chromossome 1	Forward	148	295.356	356.704	242.294	298.118	335.964	635.378	205.799	392.38	1.31619	431	b	BCAL0001	B3KYE3	sodium/hydrogen exchanger family protein
Chromossome 1	Forward	221	227.231	155.256	968.191	450.226	767.148	186.579	274.399	409.375	0.909266	431	a	BCAL0001	B3KYE3	sodium/hydrogen exchanger family protein
Chromossome 1	Forward	3109	15.311	23.516	14.397	17.7413	93.423	257.177	228.666	193.089	10.8835	3283		BCAL0003	B4E559	MarR family regulatory protein	up
Chromossome 1	Forward	4843	3.329	5.639	7.506	5.49133	19.763	10.085	68.6	32.816	5.97596	4871		BCAL0005	B4E561	putative NADH-dependent flavin oxidoreductase	up
Chromossome 1	Forward	9066	0	0	2.461	0.820333	0	10.085	0	3.36167	4.09793	9265	b	BCAL0008A	B4E565	hypothetical protein
Chromossome 1	Forward	9169	28.515	23.876	37.778	30.0563	55.695	10.085	22.867	29.549	0.983121	9265	a	BCAL0008A	B4E565	hypothetical protein
Chromossome 1	Forward	11059	8.1	13.078	0	7.05933	32.339	5.043	0	12.4607	1.76513	11090		BCAL0011	B4E568	AnsC family regulatory protein
Chromossome 1	Forward	13421	5.548	6.839	8.737	7.04133	17.966	0	0	5.98867	0.850502	13473		BCAL0014	B4E571	putative GMC oxidoreductase
Chromossome 1	Forward	15455	58.25	62.27	224.328	114.949	50.305	5.043	68.6	41.316	0.359428	15597		BCAL0015	B4E572	putative branched-chain amino acid ABC transporter ATP-binding protein	down
Chromossome 1	Forward	26936	200.048	211.167	155.91	189.042	901.893	1003.5	525.931	810.44	4.2871	26985		BCAL0024	B4E581	tRNA uridine 5-carboxymethylaminomethyl modification enzyme GidA	up
Chromossome 1	Forward	29467	57.695	73.668	77.647	69.67	34.135	25.213	0	19.7827	0.283948	29690		BCAL0026	B4E583	chromosome partitioning protein ParA
Chromossome 1	Forward	33028	278.048	290.954	464.776	344.593	339.557	428.628	708.863	492.349	1.42879	33104		BCAL0029	B4E586	putative ATP synthase protein I AtpI
Chromossome 1	Forward	33632	2.552	0	2.338	1.63	0	0	0	0	0	33738	b	BCAL0030	B4E587	F0F1 ATP synthase subunit A
Chromossome 1	Forward	33709	2.219	0	2.215	1.478	0	0	0	0	0	33738	a	BCAL0030	B4E587	F0F1 ATP synthase subunit A
Chromossome 1	Forward	34463	3.107	2.16	4.676	3.31433	0	0	0	0	0	34665		BCAL0031	B4EEY4	F0F1 ATP synthase subunit C
Chromossome 1	Forward	34809	4.438	2.88	5.045	4.121	0	0	0	0	0	35064		BCAL0032	B4EEY5	F0F1 ATP synthase subunit B
Chromossome 1	Forward	40792	5.77	5.519	9.844	7.04433	25.152	0	0	8.384	1.19018	40897		BCAL0038	B4EEZ1	AMP-binding domain-containing
Chromossome 1	Forward	48393	12.871	12.478	16.12	13.823	7.186	75.64	22.867	35.231	2.54872	48506	b	BCAL0042	B4EF02	trifunctional transcriptional regulator/proline dehydrogenase/pyrroline-5-carboxylate dehydrogenase	up
Chromossome 1	Forward	48458	5.659	5.039	5.784	5.494	7.186	40.341	22.867	23.4647	4.27096	48506	a	BCAL0042	B4EF02	trifunctional transcriptional regulator/proline dehydrogenase/pyrroline-5-carboxylate dehydrogenase	up
Chromossome 1	Forward	53621	2.885	3	0	1.96167	0	0	0	0	0	53796		BCAL0044	B4E6E7	putative transposase
Chromossome 1	Forward	58398	29.181	22.436	40.116	30.5777	0	15.128	0	5.04267	0.164913	58561		BCAL0048A	B4EEZ7	TetR family regulatory protein
Chromossome 1	Forward	61823	8.432	4.919	0	4.45033	12.576	5.043	0	5.873	1.31968	62070		BCAL0051	B4EF00	periplasmic solute-binding protein
Chromossome 1	Forward	65481	57.806	37.794	116.286	70.6287	89.83	100.854	0	63.5613	0.899937	65504		BCAL0055	B4EF08	putative heavy metal resistance membrane ATPase
Chromossome 1	Forward	69623	1023.21	941.252	475.605	813.355	652.166	151.281	228.666	344.038	0.422986	69748		BCAL0057	B4EF10	hypothetical protein	down
Chromossome 1	Forward	71356	8.543	8.759	5.414	7.572	0	15.128	0	5.04267	0.665962	71401		BCAL0058	B4EF11	putative ethanolamine permease
Chromossome 1	Forward	78638	79.442	104.984	27.195	70.5403	0	20.171	0	6.72367	0.0953166	78692		BCAL0064	B4EF17	acetaldehyde dehydrogenase
Chromossome 1	Forward	81123	2.108	3.599	0	1.90233	0	0	0	0	0	81149		BCAL0066	B4EF19	AraC family regulatory protein
Chromossome 1	Forward	85215	4.549	3.479	4.676	4.23467	0	10.085	45.733	18.606	4.39373	85336		BCAL0069	B4EF22	hypothetical protein
Chromossome 1	Forward	100106	4.438	4.439	3.569	4.14867	0	0	0	0	0	100299	c	BCALr0080	0	tRNA-Arg
Chromossome 1	Forward	100134	13.314	14.398	15.136	14.2827	12.576	10.085	0	7.55367	0.528869	100299	b	BCALr0080	0	tRNA-Arg
Chromossome 1	Forward	100251	363.37	275.597	176.952	271.973	733.013	1941.43	1852.19	1508.88	5.5479	100299	a	BCALr0080	0	tRNA-Arg	up
Chromossome 1	Forward	106048	0	2.16	3.692	1.95067	0	0	0	0	0	106119		BCAL0086	B4EF64	hypothetical protein
Chromossome 1	Forward	106991	2.33	3.479	0	1.93633	0	0	0	0	0	107182	c	BCAL0087	B4EF50	putative reverse transcriptase-group II intron
Chromossome 1	Forward	107013	18.418	20.637	17.597	18.884	16.169	5.043	0	7.07067	0.374426	107182	b	BCAL0087	B4EF50	putative reverse transcriptase-group II intron
Chromossome 1	Forward	107098	11.428	9.958	12.182	11.1893	3.593	0	45.733	16.442	1.46944	107182	a	BCAL0087	B4EF50	putative reverse transcriptase-group II intron
Chromossome 1	Forward	108753	2.663	2.88	2.707	2.75	0	5.043	0	1.681	0.611273	108758		BCAL0088	B4EF51	hypothetical protein
Chromossome 1	Forward	125374	13.98	11.278	26.949	17.4023	35.932	20.171	0	18.701	1.07463	125430		BCAL0108	B4EF45	hypothetical protein
Chromossome 1	Forward	136581	179.744	209.487	176.214	188.482	537.183	1593.49	2400.99	1510.55	8.01433	136809		BCAL0115	B4EDI9	30S ribosomal protein S21	up
Chromossome 1	Forward	139368	4.549	4.679	2.707	3.97833	16.169	20.171	0	12.1133	3.04483	139541		BCAL0117	B4EDJ1	hypothetical protein
Chromossome 1	Forward	142593	4.771	4.679	8.368	5.93933	0	0	0	0	0	142626		BCAL0120	B4EDJ4	haloacid dehalogenase-like hydrolase
Chromossome 1	Forward	144494	16.643	18.117	17.351	17.3703	328.778	645.464	525.931	500.058	28.788	144633	b	BCAL0122	B4EDJ6	histone-like nucleoid-structuring (H-NS) protein	up
Chromossome 1	Forward	144532	7.434	8.639	19.443	11.8387	30.542	10.085	0	13.5423	1.14391	144633	a	BCAL0122	B4EDJ6	histone-like nucleoid-structuring (H-NS) protein
Chromossome 1	Forward	146661	141.798	126.94	42.577	103.772	7.186	40.341	22.867	23.4647	0.226118	146762	b	BCAL0124	B4EDJ8	transcriptional activator FlhD	down
Chromossome 1	Forward	146732	7.323	4.559	8.737	6.873	0	0	0	0	0	146762	a	BCAL0124	B4EDJ8	transcriptional activator FlhD
Chromossome 1	Forward	159262	34.95	45.113	51.929	43.9973	75.457	45.384	68.6	63.147	1.43525	159361	b	BCAL0137	B4EE62	hypothetical protein
Chromossome 1	Forward	159297	6.324	6.239	2.461	5.008	0	0	0	0	0	159361	a	BCAL0137	B4EE62	hypothetical protein
Chromossome 1	Forward	168973	60.913	67.069	62.142	63.3747	23.356	206.75	160.066	130.057	2.0522	169124		BCAL0145	B4EE70	S-adenosyl-L-homocysteine hydrolase	up
Chromossome 1	Forward	179460	309.336	232.763	170.553	237.551	91.627	20.171	0	37.266	0.156876	179663	d	BCAL0154	B4EE79	histone-like nucleoid-structuring (H-NS) protein	down
Chromossome 1	Forward	179528	22.967	18.357	26.58	22.6347	116.779	20.171	45.733	60.8943	2.69031	179663	c	BCAL0154	B4EE79	histone-like nucleoid-structuring (H-NS) protein	up
Chromossome 1	Forward	179582	255.524	353.225	108.657	239.135	970.164	1048.88	891.795	970.279	4.05745	179663	b	BCAL0154	B4EE79	histone-like nucleoid-structuring (H-NS) protein	up
Chromossome 1	Forward	179612	48.93	50.872	19.689	39.8303	0	0	0	0	0	179663	a	BCAL0154	B4EE79	histone-like nucleoid-structuring (H-NS) protein
Chromossome 1	Forward	180176	138.802	358.984	1161.51	553.098	240.744	262.22	297.265	266.743	0.48227	180213		BCAL0155	B4EE80	putative cation efflux protein	down
Chromossome 1	Forward	186057	63.576	61.31	83.923	69.603	120.372	211.793	114.333	148.833	2.13831	186107		BCAL0162	B4EE87	phosphoheptose isomerase	up
Chromossome 1	Forward	187751	2.33	0	14.028	5.45267	0	0	0	0	0	187935	b	BCALr0164	0	tRNA-Ala
Chromossome 1	Forward	187932	11.65	9.598	11.813	11.0203	3.593	35.299	0	12.964	1.17637	187935	a	BCALr0164	0	tRNA-Ala
Chromossome 1	Forward	196936	10.43	8.999	12.305	10.578	17.966	0	0	5.98867	0.566144	197138	b	BCAL0176	B4EEA1	hypothetical protein
Chromossome 1	Forward	197128	5.326	3.239	4.553	4.37267	0	10.085	0	3.36167	0.768791	197138	a	BCAL0176	B4EEA1	hypothetical protein
Chromossome 1	Forward	197430	2.441	0	3.815	2.08533	10.78	0	0	3.59333	1.72315	197494		BCAL0177	B4EEA2	putative plasmid conjugal transfer protein
Chromossome 1	Forward	198084	4.993	7.559	4.061	5.53767	0	10.085	45.733	18.606	3.3599	198105		BCAL0178	B4EEA3	putative DNA methyltransferase
Chromossome 1	Forward	215949	13.647	15.118	117.025	48.5967	8.983	146.238	480.198	211.806	4.35845	216073		BCAL0193	B4EEB8	hypothetical protein	up
Chromossome 1	Forward	218187	9.764	6.959	7.752	8.15833	0	0	0	0	0	218197		BCAL0195	B4EEC1	putative amino acid transport protein
Chromossome 1	Forward	220277	0	2.28	8.614	3.63133	16.169	0	0	5.38967	1.48421	220305		BCAL0197	B4EEC3	LysR family regulatory protein
Chromossome 1	Forward	221261	38.501	54.591	12.798	35.2967	23.356	35.299	0	19.5517	0.553924	221314		QU43_RS37471	0	double-hairpin RNA ncS03
Chromossome 1	Forward	229258	118.609	128.26	77.155	108.008	220.982	126.067	91.466	146.172	1.35334	229439		BCAL0205	B4E590	malic enzyme
Chromossome 1	Forward	235701	0	2.52	6.645	3.055	0	0	91.466	30.4887	9.97992	235778		BCAL0206A	B4E592	putative outer membrane protein	up
Chromossome 1	Forward	237382	4.105	7.319	7.999	6.47433	59.288	25.213	22.867	35.7893	5.52788	237418		BCAL0208	B4E594	AnsC family regulatory protein	up
Chromossome 1	Forward	244442	2.108	4.079	3.446	3.211	7.186	15.128	0	7.438	2.31641	244457		BCAL0217	B4E5A3	putative exported GDSL-like lipase/acylhydrolase
Chromossome 1	Forward	246056	461.453	362.223	324.863	382.846	472.506	726.147	1074.73	757.794	1.97937	246294	b	0	0	16S ribosomal RNA
Chromossome 1	Forward	246293	0	3	10.583	4.52767	16.169	20.171	22.867	19.7357	4.3589	246294	a	0	0	16S ribosomal RNA
Chromossome 1	Forward	247861	50.705	46.553	63.373	53.5437	0	20.171	0	6.72367	0.125574	247890	b	BCALr0217b	0	tRNA-Ile
Chromossome 1	Forward	247882	12.205	10.918	16.981	13.368	5.39	15.128	0	6.83933	0.51162	247890	a	BCALr0217b	0	tRNA-Ile
Chromossome 1	Forward	248128	48.375	38.034	35.932	40.7803	16.169	45.384	45.733	35.762	0.876942	248361	b	0	0	23S ribosomal RNA
Chromossome 1	Forward	248178	26.851	17.637	8.122	17.5367	3.593	30.256	68.6	34.1497	1.94733	248361	a	0	0	23S ribosomal RNA
Chromossome 1	Forward	251095	12.649	15.718	22.15	16.839	0	0	0	0	0	251395	e	0	0	5S ribosomal RNA
Chromossome 1	Forward	251122	5.437	7.079	13.413	8.643	0	0	0	0	0	251395	d	0	0	5S ribosomal RNA
Chromossome 1	Forward	251142	3.994	6.839	6.645	5.826	0	0	0	0	0	251395	c	0	0	5S ribosomal RNA
Chromossome 1	Forward	251181	0	3.239	3.692	2.31033	0	0	0	0	0	251395	b	0	0	5S ribosomal RNA
Chromossome 1	Forward	251247	31.289	18.477	16.612	22.126	8.983	20.171	91.466	40.2067	1.81717	251395	a	0	0	5S ribosomal RNA
Chromossome 1	Forward	253473	290.364	378.421	107.057	258.614	68.271	237.006	388.731	231.336	0.894522	253677	b	BCALr0218a	0	tRNA-Tyr
Chromossome 1	Forward	253670	1643.1	1798.4	1670.34	1703.95	1879.24	4563.63	5053.51	3832.13	2.24897	253677	a	BCALr0218a	0	tRNA-Tyr	up
Chromossome 1	Forward	253765	30.623	25.196	59.435	38.418	0	5.043	22.867	9.30333	0.242161	253806	b	BCALr0218b	0	tRNA-Gly
Chromossome 1	Forward	253790	3.883	2.28	9.229	5.13067	0	0	0	0	0	253806	a	BCALr0218b	0	tRNA-Gly
Chromossome 1	Forward	253897	6.324	4.079	7.26	5.88767	0	0	22.867	7.62233	1.29463	253902		BCALr0218c	0	tRNA-Thr
Chromossome 1	Forward	255088	4.882	4.799	5.414	5.03167	0	0	0	0	0	255293	b	BCALr00219	0	tRNA-Trp
Chromossome 1	Forward	255293	24.521	3.599	7.383	11.8343	0	15.128	22.867	12.665	1.07019	255293	a	BCALr00219	0	tRNA-Trp
Chromossome 1	Forward	255573	2.774	0	3.322	2.032	8.983	0	0	2.99433	1.47359	255793		BCAL0221	B4E5A7	transcription antitermination protein NusG
Chromossome 1	Forward	256488	2.441	2.52	2.707	2.556	0	0	0	0	0	256492		BCAL0222	B4E5A8	50S ribosomal protein L11
Chromossome 1	Forward	256636	2.996	3.12	3.199	3.105	0	0	0	0	0	256924		BCAL0223	B4E5A9	50S ribosomal protein L1
Chromossome 1	Forward	259033	2.108	2.88	0	1.66267	0	0	0	0	0	259249		BCAL0226	B4E5B2	DNA-directed RNA polymerase subunit beta
Chromossome 1	Forward	267871	9.209	6.479	10.706	8.798	30.542	20.171	45.733	32.1487	3.65409	267898		BCAL0228	B4E5B4	ATP-dependent DNA helicase RecQ	up
Chromossome 1	Forward	269841	3.661	4.919	3.076	3.88533	25.152	0	0	8.384	2.15786	269972	c	BCAL0229	B4E5B5	30S ribosomal protein S12
Chromossome 1	Forward	269880	2.774	2.88	4.061	3.23833	19.763	10.085	0	9.94933	3.07236	269972	b	BCAL0229	B4E5B5	30S ribosomal protein S12
Chromossome 1	Forward	269965	2.774	0	2.707	1.827	0	0	0	0	0	269972	a	BCAL0229	B4E5B5	30S ribosomal protein S12
Chromossome 1	Forward	270364	2.108	2.28	0	1.46267	0	0	0	0	0	270525		BCAL0230	B4E5B6	30S ribosomal protein S7
Chromossome 1	Forward	273036	9.098	6.479	8.614	8.06367	17.966	30.256	22.867	23.6963	2.93865	273264		BCAL0232	B4E5A5	elongation factor Tu	up
Chromossome 1	Forward	274627	246.759	391.978	200.825	279.854	2105.61	4745.17	3910.18	3586.99	12.8174	274742		BCAL0233	B4E5B9	30S ribosomal protein S10	up
Chromossome 1	Forward	275139	921.685	756.841	562.85	747.125	603.658	1336.31	1623.53	1187.83	1.58987	275232		BCAL0234	B4E5C0	50S ribosomal protein L3
Chromossome 1	Forward	275611	3.329	2.88	5.66	3.95633	0	0	0	0	0	275882		BCAL0235a	B4E5C1	50S ribosomal protein L4
Chromossome 1	Forward	276622	0	2.64	3.938	2.19267	7.186	5.043	0	4.07633	1.85908	276816		BCAL0237	B4E5C3	50S ribosomal protein L2
Chromossome 1	Forward	280077	49.152	80.027	30.025	53.068	132.948	680.763	754.596	522.769	9.85093	280285	b	BCAL0244	B4E5D0	50S ribosomal protein L14	up
Chromossome 1	Forward	280277	3.55	2.04	2.83	2.80667	0	0	0	0	0	280285	a	BCAL0244	B4E5D0	50S ribosomal protein L14
Chromossome 1	Forward	285621	3.661	2.76	0	2.14033	0	0	0	0	0	285769	c	BCAL0255	B4E5E1	translation initiation factor IF-1
Chromossome 1	Forward	285695	34.95	24.236	53.652	37.6127	97.016	55.47	45.733	66.073	1.75667	285769	b	BCAL0255	B4E5E1	translation initiation factor IF-1
Chromossome 1	Forward	285706	2.219	2.88	0	1.69967	0	0	0	0	0	285769	a	BCAL0255	B4E5E1	translation initiation factor IF-1
Chromossome 1	Forward	285932	2.441	3.599	0	2.01333	0	0	0	0	0	286008		BCAL0256	B4E5E2	50S ribosomal protein L36
Chromossome 1	Forward	286016	205.817	114.582	275.395	198.598	150.914	25.213	68.6	81.5757	0.410758	286163	b	BCAL0257	B4E5E3	30S ribosomal protein S13	down
Chromossome 1	Forward	286065	4.105	2.76	7.26	4.70833	0	0	0	0	0	286163	a	BCAL0257	B4E5E3	30S ribosomal protein S13
Chromossome 1	Forward	288893	25.519	43.793	39.377	36.2297	267.693	524.439	685.997	492.71	13.5996	288977		BCAL0261	B4E5E7	50S ribosomal protein L17	up
Chromossome 1	Forward	289382	2.219	3.359	2.461	2.67967	0	30.256	0	10.0853	3.76365	289576	b	BCAL0262	B4E5E8	putative divalent-cation tolerance protein CutA
Chromossome 1	Forward	289505	0	0	3.569	1.18967	0	0	0	0	0	289576	a	BCAL0262	B4E5E8	putative divalent-cation tolerance protein CutA
Chromossome 1	Forward	292938	29.292	32.155	52.421	37.956	32.339	70.598	160.066	87.6677	2.30972	292949		QU43_RS37856	0	small regulatory ncRNA ncS04	up
Chromossome 1	Forward	293876	129.704	158.855	268.997	185.852	296.439	711.019	480.198	495.885	2.66817	293994	b	BCAL0266	B4E5Z0	putative cytochrome c4	up
Chromossome 1	Forward	293942	153.559	169.533	282.286	201.793	152.711	226.921	160.066	179.899	0.891506	293994	a	BCAL0266	B4E5Z0	putative cytochrome c4
Chromossome 1	Forward	296789	132.256	135.219	66.203	111.226	50.305	85.726	137.199	91.0767	0.818843	297066		BCAL0268	B4E5Z2	putative cytochrome c biogenesis protein
Chromossome 1	Forward	298330	2.441	2.16	4.061	2.88733	0	0	0	0	0	298415	b	BCAL0269	B4E5Z3	putative sulfite oxidase subunit YedY
Chromossome 1	Forward	298376	18.973	10.798	84.907	38.226	131.152	65.555	45.733	80.8133	2.11409	298415	a	BCAL0269	B4E5Z3	putative sulfite oxidase subunit YedY	up
Chromossome 1	Forward	300456	27.627	33.355	39.5	33.494	185.05	131.11	114.333	143.498	4.28428	300512		BCAL0273	B4E5Z6	frataxin-like protein	up
Chromossome 1	Forward	307591	92.535	112.062	153.326	119.308	305.422	337.86	114.333	252.538	2.1167	307621		BCAL0279	B4E602	shikimate kinase	up
Chromossome 1	Forward	316564	10.541	7.799	31.01	16.45	0	0	0	0	0	316769	b	BCAL0288	B4E611	hypothetical protein
Chromossome 1	Forward	316676	2.219	0	5.291	2.50333	0	0	0	0	0	316769	a	BCAL0288	B4E611	hypothetical protein
Chromossome 1	Forward	317647	12.76	27.716	20.55	20.342	44.915	60.512	182.932	96.1197	4.72518	317651		BCAL0289	B4E612	glutamate synthase large subunit	up
Chromossome 1	Forward	324269	103.408	124.66	51.191	93.0863	41.322	65.555	0	35.6257	0.382716	324402	c	BCAL0291	B4E614	sodium:amino acid symporter family protein	down
Chromossome 1	Forward	324323	8.987	8.639	24.488	14.038	46.712	5.043	0	17.2517	1.22893	324402	b	BCAL0291	B4E614	sodium:amino acid symporter family protein
Chromossome 1	Forward	324345	3.107	0	3.076	2.061	0	0	0	0	0	324402	a	BCAL0291	B4E614	sodium:amino acid symporter family protein
Chromossome 1	Forward	335684	48.375	52.552	56.605	52.5107	145.525	257.177	205.799	202.834	3.86271	335776		BCAL0301	B4E624	ABC transporter ATP-binding protein	up
Chromossome 1	Forward	336436	5.437	3.959	6.891	5.429	8.983	0	22.867	10.6167	1.95555	336594		BCAL0302	B4E625	hypothetical protein
Chromossome 1	Forward	339023	14.535	12.358	178.059	68.3173	3.593	20.171	0	7.92133	0.115949	339052		BCAL0305	B4E628	hypothetical protein
Chromossome 1	Forward	340055	251.641	234.203	302.221	262.688	411.421	347.945	457.331	405.566	1.5439	340146		BCAL0307	B4E630	ABC transporter ATP-binding protein
Chromossome 1	Forward	346620	160.771	166.654	402.387	243.271	512.031	201.707	68.6	260.779	1.07197	346776		BCAL0314	B4E637	imidazoleglycerol-phosphate dehydratase
Chromossome 1	Forward	348680	435.823	326.949	462.93	408.567	251.524	55.47	0	102.331	0.250464	348847		BCAL0317	B4E640	1-(5-phosphoribosyl)-5-[(5- phosphoribosylamino)methylideneamino] imidazole-4-carboxamide isomerase	down
Chromossome 1	Forward	351306	26.185	30.115	95.982	50.7607	39.525	40.341	68.6	49.4887	0.974941	351331		BCAL0321	B4E644	hypothetical protein
Chromossome 1	Forward	351484	31.289	27.356	24.611	27.752	16.169	5.043	45.733	22.315	0.804086	351755	b	BCAL0322	B4E645	hypothetical protein
Chromossome 1	Forward	351667	133.698	65.75	140.774	113.407	192.236	40.341	0	77.5257	0.683604	351755	a	BCAL0322	B4E645	hypothetical protein
Chromossome 1	Forward	355258	5.88	3.12	15.382	8.12733	23.356	0	0	7.78533	0.95792	355277		BCAL0327	B4E650	hypothetical protein
Chromossome 1	Forward	356194	22.634	30.955	64.603	39.3973	32.339	40.341	0	24.2267	0.614932	356242	b	BCAL0328	B4E651	ubiquinol-cytochrome c reductase iron-sulfur subunit
Chromossome 1	Forward	356226	6.657	6.839	13.167	8.88767	0	15.128	45.733	20.287	2.2826	356242	a	BCAL0328	B4E651	ubiquinol-cytochrome c reductase iron-sulfur subunit	up
Chromossome 1	Forward	360337	6.102	2.28	4.922	4.43467	7.186	0	0	2.39533	0.540138	360342		BCALr0332	0	tRNA-Thr
Chromossome 1	Forward	361915	10.984	8.039	12.798	10.607	0	5.043	0	1.681	0.15848	362167		BCAL0335	B4E6Q7	hypothetical protein
Chromossome 1	Forward	362458	2.108	0	4.676	2.26133	0	5.043	0	1.681	0.743367	362566	c	BCAL0336	B4E6Q8	hypothetical protein
Chromossome 1	Forward	362484	12.981	10.318	20.796	14.6983	12.576	10.085	22.867	15.176	1.0325	362566	b	BCAL0336	B4E6Q8	hypothetical protein
Chromossome 1	Forward	362530	2.441	2.64	0	1.69367	0	15.128	0	5.04267	2.97737	362566	a	BCAL0336	B4E6Q8	hypothetical protein
Chromossome 1	Forward	366124	59.138	52.312	51.191	54.2137	185.05	105.896	45.733	112.226	2.07007	366232	c	BCAL0340	B4E6R2	putative lipoprotein	up
Chromossome 1	Forward	366153	31.178	32.515	48.114	37.269	118.576	10.085	0	42.887	1.15074	366232	b	BCAL0340	B4E6R2	putative lipoprotein
Chromossome 1	Forward	366164	12.205	19.677	20.181	17.3543	30.542	100.854	22.867	51.421	2.96301	366232	a	BCAL0340	B4E6R2	putative lipoprotein	up
Chromossome 1	Forward	384088	146.68	134.139	92.045	124.288	104.203	136.153	22.867	87.741	0.705949	384149	b	BCAL0353	B4E6S5	hypothetical protein
Chromossome 1	Forward	384117	21.636	17.037	17.228	18.6337	25.152	0	137.199	54.117	2.90426	384149	a	BCAL0353	B4E6S5	hypothetical protein	up
Chromossome 1	Forward	385240	2.441	0	2.338	1.593	0	5.043	0	1.681	1.05524	385353		BCAL0354	B4E6S6	putative cation transporter
Chromossome 1	Forward	391471	6.213	6.479	6.891	6.52767	26.949	0	0	8.983	1.37614	391579		BCAL0359	B4E6T1	putative lipoprotein
Chromossome 1	Forward	392441	8.211	7.079	4.184	6.49133	12.576	5.043	0	5.873	0.904745	392698		BCAL0361	B4E6T3	putative methyltransferase
Chromossome 1	Forward	393858	5.991	8.879	11.567	8.81233	30.542	5.043	0	11.8617	1.34603	393921		BCAL0362	B4E6T4	hypothetical protein
Chromossome 1	Forward	396205	10.208	8.159	10.706	9.691	0	10.085	22.867	10.984	1.13342	396361		BCAL0365	B4E6T7	major facilitator superfamily protein
Chromossome 1	Forward	397755	9.653	10.198	10.583	10.1447	35.932	40.341	0	25.4243	2.50618	397800		BCAL0366	B4E6T8	nitroreductase family protein	up
Chromossome 1	Forward	398555	3.107	3.239	2.953	3.09967	8.983	0	0	2.99433	0.966018	398595		BCAL0367	B4E6T9	putative chaperone protein
Chromossome 1	Forward	400455	3.218	4.319	4.43	3.989	0	15.128	0	5.04267	1.26414	400571		BCAL0369	B4E6U1	putative amino acid permease
Chromossome 1	Forward	408402	2.774	0	3.199	1.991	0	0	0	0	0	408561	b	BCAL0376a	B4E6U9	hypothetical protein
Chromossome 1	Forward	408458	37.946	26.156	32.363	32.155	7.186	0	0	2.39533	0.0744933	408561	a	BCAL0376a	B4E6U9	hypothetical protein
Chromossome 1	Forward	408738	6.102	4.559	6.891	5.85067	12.576	20.171	0	10.9157	1.86571	408834		BCAL0377	B4E6V0	subfamily M24B metalopeptidase
Chromossome 1	Forward	415282	0	2.16	3.692	1.95067	0	0	0	0	0	415379		BCAL0383	B4E6V6	major facilitator superfamily protein
Chromossome 1	Forward	416718	7.101	8.759	8.368	8.076	21.559	5.043	22.867	16.4897	2.04181	416753		BCAL0384	B4E6V7	hypothetical protein
Chromossome 1	Forward	422987	82.438	66.83	184.827	111.365	177.863	50.427	68.6	98.9633	0.888639	423017		BCAL0389	B4E6W2	thiol:disulfide interchange protein DsbC
Chromossome 1	Forward	425760	15.977	15.118	28.426	19.8403	16.169	15.128	0	10.4323	0.525814	425798		BCAL0391	B4E6W4	acyl carrier protein phosphodiesterase
Chromossome 1	Forward	435184	23.633	18.357	26.58	22.8567	0	0	0	0	0	435477		BCAL0402	B4E7B3	ApaG protein
Chromossome 1	Forward	442949	5.548	6.719	5.907	6.058	0	25.213	0	8.40433	1.38731	443179	b	BCAL0409	B4E7C0	enoyl-CoA hydratase
Chromossome 1	Forward	443131	8.321	17.397	30.271	18.663	14.373	60.512	91.466	55.4503	2.97114	443179	a	BCAL0409	B4E7C0	enoyl-CoA hydratase	up
Chromossome 1	Forward	444285	468.443	381.9	332.369	394.237	463.523	695.891	983.262	714.225	1.81166	444523	b	0	0	16S ribosomal RNA
Chromossome 1	Forward	444522	0	3.599	11.321	4.97333	17.966	25.213	0	14.393	2.89403	444523	a	0	0	16S ribosomal RNA
Chromossome 1	Forward	446090	52.703	48.952	68.049	56.568	7.186	45.384	0	17.5233	0.309775	446119	b	BCALr0409b	0	tRNA-Ile
Chromossome 1	Forward	446111	13.203	8.279	12.428	11.3033	8.983	10.085	22.867	13.9783	1.23666	446119	a	BCALr0409b	0	tRNA-Ile
Chromossome 1	Forward	446356	52.148	40.794	41.223	44.7217	30.542	45.384	45.733	40.553	0.906786	446586	b	0	0	23S ribosomal RNA
Chromossome 1	Forward	446406	9.875	5.999	4.799	6.891	19.763	45.384	45.733	36.96	5.36352	446586	a	0	0	23S ribosomal RNA	up
Chromossome 1	Forward	449320	12.316	12.598	21.658	15.524	0	0	0	0	0	449618	f	0	0	5S ribosomal RNA
Chromossome 1	Forward	449347	5.548	8.279	11.69	8.50567	0	5.043	0	1.681	0.197633	449618	e	0	0	5S ribosomal RNA
Chromossome 1	Forward	449367	4.882	6.119	8.122	6.37433	0	20.171	0	6.72367	1.0548	449618	d	0	0	5S ribosomal RNA
Chromossome 1	Forward	449386	0	2.16	3.076	1.74533	0	5.043	0	1.681	0.96314	449618	c	0	0	5S ribosomal RNA
Chromossome 1	Forward	449406	0	3.719	4.307	2.67533	0	0	0	0	0	449618	b	0	0	5S ribosomal RNA
Chromossome 1	Forward	449472	17.752	12.958	9.967	13.559	0	35.299	0	11.7663	0.867788	449618	a	0	0	5S ribosomal RNA
Chromossome 1	Forward	450271	2.441	2.16	3.076	2.559	0	5.043	0	1.681	0.656897	450442	b	BCAL0410	B4E5I8	transposase
Chromossome 1	Forward	450302	359.487	299.953	390.205	349.882	247.931	181.537	45.733	158.4	0.452725	450442	a	BCAL0410	B4E5I8	transposase	down
Chromossome 1	Forward	469058	2.108	0	3.569	1.89233	0	0	0	0	0	469297	c	BCAL0423a	B4E7D2	50S ribosomal protein L34
Chromossome 1	Forward	469159	27.516	30.355	85.03	47.6337	97.016	75.64	45.733	72.7963	1.52825	469297	b	BCAL0423a	B4E7D2	50S ribosomal protein L34
Chromossome 1	Forward	469189	32.287	49.672	54.759	45.5727	251.524	342.903	228.666	274.364	6.02037	469297	a	BCAL0423a	B4E7D2	50S ribosomal protein L34	up
Chromossome 1	Forward	469302	81.883	59.871	143.481	95.0783	73.661	90.768	0	54.8097	0.576469	469447		BCAL0424	B4E7D3	ribonuclease P protein component
Chromossome 1	Forward	472623	10.097	10.798	13.536	11.477	0	10.085	0	3.36167	0.292905	472814		BCAL0428	B4E7D7	tRNA modification GTPase TrmE
Chromossome 1	Forward	476684	11.317	11.038	58.451	26.9353	46.712	0	0	15.5707	0.578076	476774		BCAL0433	B4E7E1	spermidine N(1)-acetyltransferase
Chromossome 1	Forward	477756	100.856	129.34	214.607	148.268	161.694	0	0	53.898	0.363518	477828	b	BCAL0434	B4E7E2	hypothetical protein	down
Chromossome 1	Forward	477823	8.654	6.719	32.486	15.953	8.983	0	0	2.99433	0.187697	477828	a	BCAL0434	B4E7E2	hypothetical protein
Chromossome 1	Forward	478080	0	2.04	5.66	2.56667	0	0	0	0	0	478361		BCAL0435	B4E7E3	hypothetical protein
Chromossome 1	Forward	479486	4.549	3.12	2.707	3.45867	0	0	0	0	0	479782	c	BCAL0437	B4E7E5	O6-methylguanine-DNA methyltransferase
Chromossome 1	Forward	479755	7.545	8.519	51.314	22.4593	5.39	0	0	1.79667	0.0799964	479782	b	BCAL0437	B4E7E5	O6-methylguanine-DNA methyltransferase
Chromossome 1	Forward	479771	72.785	59.031	106.565	79.4603	28.746	10.085	22.867	20.566	0.258821	479782	a	BCAL0437	B4E7E5	O6-methylguanine-DNA methyltransferase	down
Chromossome 1	Forward	482221	8.1	22.676	43.069	24.615	80.847	15.128	0	31.9917	1.29968	482307		BCAL0439	B4E7E7	glutamate--cysteine ligase
Chromossome 1	Forward	484605	5.991	6.959	6.522	6.49067	10.78	0	0	3.59333	0.553615	484736		BCAL0441	B4E7E9	putative L-lactate permease
Chromossome 1	Forward	489952	0	2.64	10.583	4.40767	14.373	5.043	0	6.472	1.46835	490005		BCAL0444	B4E7F2	GntR family regulatory protein
Chromossome 1	Forward	505827	24.41	28.436	54.759	35.8683	95.22	65.555	68.6	76.4583	2.13164	505873		BCAL0458	B4E7G6	thioesterase superfamily protein	up
Chromossome 1	Forward	508590	552.434	436.371	1101.34	696.713	1527.11	882.47	617.397	1008.99	1.44822	508642		BCAL0461	B4E7V3	LysR family regulatory protein
Chromossome 1	Forward	514359	428.833	197.249	590.414	405.499	495.862	151.281	205.799	284.314	0.701147	514529	b	BCAL0465	B4E7V7	peptide deformylase
Chromossome 1	Forward	514461	9.542	5.999	16.243	10.5947	82.644	10.085	0	30.9097	2.91747	514529	a	BCAL0465	B4E7V7	peptide deformylase	up
Chromossome 1	Forward	516156	31.511	24.236	45.161	33.636	37.729	20.171	22.867	26.9223	0.800402	516180		BCAL0467	B4E7V9	putative LysE type translocator protein
Chromossome 1	Forward	516859	553.433	364.623	4512.28	1810.11	1051.01	161.366	228.666	480.348	0.265369	516921		BCAL0468	B4E7W0	M48 family peptidase	down
Chromossome 1	Forward	523094	4.66	3.479	8.614	5.58433	0	0	22.867	7.62233	1.36495	523144	b	BCALr0472	0	tRNA-Phe
Chromossome 1	Forward	523137	73.451	65.27	45.653	61.458	177.863	363.073	342.998	294.645	4.79424	523144	a	BCALr0472	0	tRNA-Phe	up
Chromossome 1	Forward	525614	2.33	0	3.076	1.802	0	0	0	0	0	525811	b	BCAL0476	B4E7W8	HpcH/HpaI aldolase/citrate lyase family protein
Chromossome 1	Forward	525692	2.996	2.88	2.461	2.779	0	0	0	0	0	525811	a	BCAL0476	B4E7W8	HpcH/HpaI aldolase/citrate lyase family protein
Chromossome 1	Forward	533810	361.373	203.608	489.879	351.62	50.305	115.982	22.867	63.0513	0.179317	533941		BCAL0483	B4E7X5	aspartyl/glutamyl-tRNA amidotransferase subunit C	down
Chromossome 1	Forward	537377	26.185	24.596	32.732	27.8377	86.237	20.171	22.867	43.0917	1.54796	537399		BCAL0486	B4E7X8	putative polyphosphate kinase
Chromossome 1	Forward	538249	6.102	4.559	4.184	4.94833	23.356	35.299	68.6	42.4183	8.57225	538279		BCAL0487	B4E7X9	endonuclease/exonuclease/phosphatase family protein	up
Chromossome 1	Forward	540410	4.549	4.199	5.045	4.59767	0	20.171	0	6.72367	1.46241	540439		BCAL0489	B4E7Y1	AraC family regulatory protein
Chromossome 1	Forward	560479	8.654	6.479	10.829	8.654	28.746	15.128	0	14.6247	1.68993	560648	b	BCAL0509	B4E800	S-adenosylmethionine synthetase
Chromossome 1	Forward	560499	103.297	114.822	48.729	88.9493	59.288	181.537	114.333	118.386	1.33094	560648	a	BCAL0509	B4E800	S-adenosylmethionine synthetase
Chromossome 1	Forward	562614	468.332	366.182	851.043	561.852	1081.55	272.305	114.333	489.397	0.871042	562641		BCAL0511	B4E802	putative deoxygenases
Chromossome 1	Forward	563895	80.663	62.03	161.324	101.339	176.067	100.854	68.6	115.174	1.13652	563975		BCAL0513	B4E804	aldo/keto reductase family protein
Chromossome 1	Forward	567150	344.952	263.719	551.037	386.569	427.591	110.939	320.132	286.221	0.740412	567360	b	BCAL0516	B4E807	hypothetical protein
Chromossome 1	Forward	567269	25.852	18.237	39.993	28.0273	35.932	20.171	45.733	33.9453	1.21115	567360	a	BCAL0516	B4E807	hypothetical protein
Chromossome 1	Forward	570749	3.883	5.039	5.168	4.69667	0	0	0	0	0	570887	b	BCAL0519	B4E810	putative GMC oxidoreductase
Chromossome 1	Forward	570821	20.193	23.516	24.98	22.8963	107.796	151.281	68.6	109.226	4.77044	570887	a	BCAL0519	B4E810	putative GMC oxidoreductase	up
Chromossome 1	Forward	579438	32.065	29.275	37.408	32.916	0	0	45.733	15.2443	0.463128	579622		BCAL0526	Q8VQP8	flagellar hook-basal body complex protein FliE
Chromossome 1	Forward	582834	3.661	2.04	5.414	3.705	5.39	0	0	1.79667	0.48493	583038	b	BCAL0531	B4E8H4	hypothetical protein
Chromossome 1	Forward	582962	3.661	5.759	3.569	4.32967	39.525	25.213	22.867	29.2017	6.74455	583038	a	BCAL0531	B4E8H4	hypothetical protein	up
Chromossome 1	Forward	592093	80.996	58.191	75.063	71.4167	125.762	30.256	0	52.006	0.728205	592137		BCAL0540	B4E8I3	putative ATPase
Chromossome 1	Forward	593260	33.286	17.157	11.936	20.793	0	0	22.867	7.62233	0.366582	593294		BCAL0541	B4E8I4	putative FAD dependent oxidoreductase
Chromossome 1	Forward	594510	3.218	5.879	6.276	5.12433	0	5.043	22.867	9.30333	1.81552	594564		BCAL0542	B4E8I5	putative iron-sulfur protein
Chromossome 1	Forward	596646	6.102	11.278	10.214	9.198	0	35.299	0	11.7663	1.27923	596696		BCAL0544	B4E8I7	putative periplasmic dipeptide transport protein
Chromossome 1	Forward	598348	2.885	2.04	0	1.64167	0	5.043	0	1.681	1.02396	598435		BCAL0545	B4E8I8	putative dipeptide transport system permease
Chromossome 1	Forward	606736	56.697	49.672	59.312	55.227	140.135	85.726	68.6	98.1537	1.77728	606763		BCAL0553	B4E8J6	MarR family regulatory protein
Chromossome 1	Forward	607946	33.619	39.834	58.697	44.05	147.321	55.47	68.6	90.4637	2.05366	607968		BCAL0555	B4E8J8	putative transglycosylase	up
Chromossome 1	Forward	618284	3.329	3.479	0	2.26933	0	5.043	22.867	9.30333	4.09959	618355		BCAL0564	B4E8K7	flagellar basal body rod protein FlgB
Chromossome 1	Forward	636605	3.883	2.52	2.584	2.99567	0	0	0	0	0	636694		BCAL0584	B4E8M6	putative outer membrane porin protein
Chromossome 1	Forward	638026	7.101	11.278	14.397	10.9253	7.186	55.47	68.6	43.752	4.00464	638184	b	BCAL0585	B4E8M7	hypothetical protein	up
Chromossome 1	Forward	638165	6.324	5.519	44.3	18.7143	5.39	15.128	0	6.83933	0.36546	638184	a	BCAL0585	B4E8M7	hypothetical protein
Chromossome 1	Forward	638630	46.045	30.235	55.128	43.8027	21.559	25.213	0	15.5907	0.35593	638655		BCAL0586	B4E8M8	glutathione reductase
Chromossome 1	Forward	640277	7.323	7.679	9.475	8.159	12.576	0	0	4.192	0.513788	640537	b	BCAL0587	B4E8M9	putative lipoprotein
Chromossome 1	Forward	640312	3.107	6.479	3.569	4.385	50.305	75.64	114.333	80.0927	18.2651	640537	a	BCAL0587	B4E8M9	putative lipoprotein	up
Chromossome 1	Forward	656966	2.108	2.88	2.092	2.36	0	0	0	0	0	657253	b	BCAL0602	B4E925	MerR family regulatory protein
Chromossome 1	Forward	657212	5.548	5.999	9.721	7.08933	5.39	30.256	0	11.882	1.67604	657253	a	BCAL0602	B4E925	MerR family regulatory protein
Chromossome 1	Forward	659861	17.752	15.238	38.147	23.7123	0	0	0	0	0	659991	b	BCAL0605	B4E928	hypothetical protein
Chromossome 1	Forward	659965	4.66	6.479	2.215	4.45133	0	5.043	22.867	9.30333	2.09001	659991	a	BCAL0605	B4E928	hypothetical protein
Chromossome 1	Forward	676984	7.989	9.598	14.151	10.5793	0	5.043	22.867	9.30333	0.879387	677107	b	BCAL0623	B4E946	hypothetical protein
Chromossome 1	Forward	677051	50.373	60.351	445.949	185.558	12.576	105.896	45.733	54.735	0.294976	677107	a	BCAL0623	B4E946	hypothetical protein	down
Chromossome 1	Forward	679159	317.991	389.579	255.83	321.133	4202.25	5022.52	3292.78	4172.52	12.9931	679195		BCAL0625	B4E948	LysR family regulatory protein	up
Chromossome 1	Forward	681447	789.984	432.892	404.356	542.411	522.811	231.964	205.799	320.191	0.590312	681472		BCAL0627	B4E950	putative hydrolase
Chromossome 1	Forward	697146	53.479	56.271	65.465	58.405	88.033	75.64	22.867	62.18	1.06463	697374		BCAL0641A	B4E966	hypothetical protein
Chromossome 1	Forward	704521	9.653	9.838	31.625	17.0387	95.22	191.622	388.731	225.191	13.2165	704600		BCAL0650	B4E972	2-oxoacid ferredoxin oxidoreductase	up
Chromossome 1	Forward	709961	2.774	3.12	5.291	3.72833	0	0	0	0	0	710241		BCAL0652	B4E974	putative diguanylate phosphodiesterase
Chromossome 1	Forward	720658	3.661	2.4	8.122	4.72767	7.186	5.043	0	4.07633	0.862229	720684		BCAL0663	B4E9L3	LysR family regulatory protein
Chromossome 1	Forward	748726	8.211	9.958	8.122	8.76367	26.949	25.213	0	17.3873	1.98402	748757		BCAL0686	B4E9N6	fumarylacetoacetate (FAA) hydrolase family protein
Chromossome 1	Forward	750731	2.774	4.199	11.69	6.221	0	0	0	0	0	750791		BCAL0688	B4E9N8	hypothetical protein
Chromossome 1	Forward	753081	9.209	11.278	2.83	7.77233	0	0	0	0	0	753251	d	BCAL0690	B4E9P0	hypothetical protein
Chromossome 1	Forward	753162	73.229	68.149	64.111	68.4963	52.101	131.11	68.6	83.937	1.22542	753251	c	BCAL0690	B4E9P0	hypothetical protein
Chromossome 1	Forward	753211	5.991	5.759	5.784	5.84467	0	0	0	0	0	753251	b	BCAL0690	B4E9P0	hypothetical protein
Chromossome 1	Forward	753224	4.105	3.839	0	2.648	0	10.085	0	3.36167	1.26951	753251	a	BCAL0690	B4E9P0	hypothetical protein
Chromossome 1	Forward	760499	15.866	15.478	25.226	18.8567	25.152	20.171	22.867	22.73	1.20541	760525		BCAL0697	B4E9P7	hypothetical protein
Chromossome 1	Forward	765459	57.03	49.312	99.182	68.508	206.609	95.811	114.333	138.918	2.02776	765540		BCAL0702	B4E9Q2	putative ferredoxin	up
Chromossome 1	Forward	765783	3.218	2.76	5.414	3.79733	0	0	0	0	0	765871		BCAL0703	B4E9Q3	family S9 serine peptidase
Chromossome 1	Forward	766805	5.104	5.519	6.522	5.715	0	0	0	0	0	767024		BCAL0704	B4E9Q4	D-alanyl-D-alanine carboxypeptidase
Chromossome 1	Forward	768293	53.146	32.395	82.569	56.0367	30.542	60.512	91.466	60.84	1.08572	768383		BCAL0705	B4E9Q5	putative D-amino acid aminotransferase
Chromossome 1	Forward	770705	7.101	4.319	150.988	54.136	0	0	0	0	0	770733		BCAL0708	B4E9Q8	hypothetical protein
Chromossome 1	Forward	771145	68.014	60.231	118.624	82.2897	125.762	181.537	342.998	216.766	2.63418	771238		BCAL0709	B4E9Q9	lipoate-protein ligase B	up
Chromossome 1	Forward	787035	2.108	0	2.83	1.646	0	0	0	0	0	787317	c	BCAL0722	B4E9S2	C4-dicarboxylate transporter DctA
Chromossome 1	Forward	787046	134.808	105.583	95.982	112.124	0	10.085	0	3.36167	0.0299816	787317	b	BCAL0722	B4E9S2	C4-dicarboxylate transporter DctA
Chromossome 1	Forward	787134	3.661	5.999	0	3.22	0	0	0	0	0	787317	a	BCAL0722	B4E9S2	C4-dicarboxylate transporter DctA
Chromossome 1	Forward	792807	3.44	3.839	5.784	4.35433	0	0	0	0	0	792854		BCAL0726	B4EA52	putative lipoprotein
Chromossome 1	Forward	795920	5.991	5.399	6.153	5.84767	0	0	0	0	0	796211	b	BCAL0729	B4EA55	nitrogen regulatory protein P-II 1
Chromossome 1	Forward	796162	8.432	5.159	4.184	5.925	14.373	0	68.6	27.6577	4.66796	796211	a	BCAL0729	B4EA55	nitrogen regulatory protein P-II 1	up
Chromossome 1	Forward	796490	4.993	0	2.461	2.48467	0	0	0	0	0	796614		BCAL0730	B4EA56	ammonium transporter family protein
Chromossome 1	Forward	798299	2.552	0	3.199	1.917	8.983	5.043	0	4.67533	2.43888	798342	b	BCAL0731	B4EA57	glutamate--cysteine ligase
Chromossome 1	Forward	798321	54.811	62.99	55.374	57.725	131.152	151.281	160.066	147.5	2.55521	798342	a	BCAL0731	B4EA57	glutamate--cysteine ligase	up
Chromossome 1	Forward	800702	5.659	9.718	10.706	8.69433	19.763	70.598	45.733	45.3647	5.21773	800851		BCAL0734	B4EA59	sugar transport PTS system IIa component	up
Chromossome 1	Forward	801804	65.018	65.87	102.258	77.7153	136.542	35.299	0	57.2803	0.737053	801866		BCAL0736	B4EA61	putative phosphoenolpyruvate-protein phosphotransferase
Chromossome 1	Forward	806978	2.663	0	3.446	2.03633	0	0	0	0	0	807256	b	BCAL0740	B4EA65	hypothetical protein
Chromossome 1	Forward	807217	2.219	3.359	9.721	5.09967	0	35.299	0	11.7663	2.30727	807256	a	BCAL0740	B4EA65	hypothetical protein
Chromossome 1	Forward	809626	19.195	10.678	13.659	14.5107	0	10.085	0	3.36167	0.231669	809651		BCAL0744	B4EA69	Appr-1-p processing enzyme family protein
Chromossome 1	Forward	811635	2.774	4.199	5.045	4.006	8.983	10.085	0	6.356	1.58662	811655		BCAL0747	B4EA72	putative methyltransferase
Chromossome 1	Forward	812772	4.327	4.079	2.953	3.78633	0	0	0	0	0	812855		BCAL0748	B4EA73	hypothetical protein
Chromossome 1	Forward	816825	9.986	9.838	9.598	9.80733	0	0	68.6	22.8667	2.33159	816903		BCAL0752	B4EA77	cytochrome C oxidase assembly protein	up
Chromossome 1	Forward	819180	202.6	159.815	334.708	232.374	163.491	151.281	160.066	158.279	0.681139	819216		BCAL0756	B4EA81	hypothetical protein
Chromossome 1	Forward	821692	2.33	3.479	8.245	4.68467	3.593	10.085	0	4.55933	0.973246	821760		BCAL0759	B4EA84	protoheme IX farnesyltransferase
Chromossome 1	Forward	825771	24.077	22.436	15.013	20.5087	32.339	40.341	22.867	31.849	1.55295	825837		BCAL0763	B4EA88	hypothetical protein
Chromossome 1	Forward	827258	3.44	2.88	5.66	3.99333	10.78	25.213	0	11.9977	3.00442	827389	b	BCAL0765	B4EA90	hypothetical protein
Chromossome 1	Forward	827378	2.885	0	7.999	3.628	12.576	5.043	0	5.873	1.6188	827389	a	BCAL0765	B4EA90	hypothetical protein
Chromossome 1	Forward	837014	22.856	15.358	23.503	20.5723	71.864	30.256	0	34.04	1.65465	837182	b	BCAL0772	B4EA97	AraC family regulatory protein
Chromossome 1	Forward	837095	23.966	22.197	37.285	27.816	0	0	0	0	0	837182	a	BCAL0772	B4EA97	AraC family regulatory protein
Chromossome 1	Forward	844296	106.071	91.666	93.89	97.209	37.729	40.341	0	26.0233	0.267705	844382		BCAL0776	B4EAA1	LysR family regulatory protein	down
Chromossome 1	Forward	845540	12.981	4.919	16.981	11.627	0	10.085	45.733	18.606	1.60024	845595	b	BCAL0777	B4EAA2	GntR family regulatory protein
Chromossome 1	Forward	845553	23.3	12.838	8.491	14.8763	0	35.299	22.867	19.3887	1.30332	845595	a	BCAL0777	B4EAA2	GntR family regulatory protein
Chromossome 1	Forward	861028	44.714	53.752	31.871	43.4457	16.169	110.939	0	42.3693	0.975226	861084		BCAL0788	B4EAQ1	Lipid A deacylase PagL
Chromossome 1	Forward	861577	5.548	5.159	9.352	6.68633	0	0	0	0	0	861699	c	BCAL0789	B4EAQ2	hypothetical protein
Chromossome 1	Forward	861605	2.996	2.04	16.612	7.216	0	10.085	0	3.36167	0.465863	861699	b	BCAL0789	B4EAQ2	hypothetical protein
Chromossome 1	Forward	861628	98.637	121.781	138.067	119.495	82.644	20.171	22.867	41.894	0.350592	861699	a	BCAL0789	B4EAQ2	hypothetical protein	down
Chromossome 1	Forward	867449	5.77	5.519	8.983	6.75733	0	10.085	0	3.36167	0.497484	867502		BCAL0794	B4EAQ7	hypothetical protein
Chromossome 1	Forward	868124	73.34	79.068	41.1	64.5027	46.712	327.775	182.932	185.806	2.8806	868228	b	BCAL0795	B4EAQ8	phosphopantetheine adenylyltransferase	up
Chromossome 1	Forward	868204	3.661	3.239	3.569	3.48967	0	0	0	0	0	868228	a	BCAL0795	B4EAQ8	phosphopantetheine adenylyltransferase
Chromossome 1	Forward	876345	21.525	38.154	37.532	32.4037	48.508	45.384	68.6	54.164	1.67154	876539		BCAL0805	B4EAR7	formamidopyrimidine-DNA glycosylase
Chromossome 1	Forward	887866	5.548	5.399	31.133	14.0267	28.746	10.085	22.867	20.566	1.46621	887984		BCAL0819	B4EAT0	sodium/hydrogen exchanger family protein
Chromossome 1	Forward	897479	50.262	57.591	51.314	53.0557	185.05	161.366	228.666	191.694	3.61307	897698		BCAL0826	B4EAT7	major facilitator superfamily protein	up
Chromossome 1	Forward	898856	2.552	4.199	4.061	3.604	0	10.085	0	3.36167	0.93276	898985		BCAL0827	B4EAT8	single-stranded DNA-binding protein
Chromossome 1	Forward	901908	43.272	42.593	50.944	45.603	57.491	5.043	22.867	28.467	0.624235	902169	c	BCAL0831	B4EAU2	putative storage protein
Chromossome 1	Forward	902059	169.869	189.45	135.729	165.016	5.39	15.128	22.867	14.4617	0.087638	902169	b	BCAL0831	B4EAU2	putative storage protein
Chromossome 1	Forward	902084	4.771	2.28	17.474	8.175	0	0	0	0	0	902169	a	BCAL0831	B4EAU2	putative storage protein
Chromossome 1	Forward	916418	84.213	98.864	553.006	245.361	25.152	842.129	525.931	464.404	1.89274	916559		BCAL0845	B4EAV6	acyl carrier protein
Chromossome 1	Forward	926626	19.528	21.957	26.949	22.8113	62.881	35.299	22.867	40.349	1.76881	926692		BCAL0855	B4EBA6	hypothetical protein
Chromossome 1	Forward	928381	3.994	3	7.137	4.71033	3.593	5.043	0	2.87867	0.611139	928558		BCAL0856	B4EBA7	aldolase II superfamily protein
Chromossome 1	Forward	931355	214.472	111.103	157.632	161.069	614.437	221.878	91.466	309.26	1.92005	931378		BCAL0859	B4EBB0	putative hydrolase
Chromossome 1	Forward	933224	14.757	15.118	120.839	50.238	504.845	741.275	411.598	552.573	10.9991	933259		BCAL0861	B4EBB2	major facilitator superfamily protein	up
Chromossome 1	Forward	943200	431.496	486.284	352.55	423.443	707.86	363.073	525.931	532.288	1.25705	943488		BCAL0870	B4EBC1	putative oxidoreductase
Chromossome 1	Forward	947521	2.663	5.759	26.949	11.7903	10.78	5.043	0	5.27433	0.447344	947598		BCAL0871	B4EBC2	hypothetical protein
Chromossome 1	Forward	947999	2.219	0	2.953	1.724	0	0	0	0	0	948038		BCAL0872	B4EBC3	hypothetical protein
Chromossome 1	Forward	949038	16.199	20.757	11.936	16.2973	55.695	15.128	22.867	31.23	1.91626	949277	d	BCAL0874	B4EBC5	hypothetical protein
Chromossome 1	Forward	949188	392.995	251.84	2873.32	1172.72	2064.29	115.982	205.799	795.358	0.678218	949277	c	BCAL0874	B4EBC5	hypothetical protein
Chromossome 1	Forward	949220	954.527	551.793	3989.42	1831.91	1787.62	100.854	228.666	705.712	0.385233	949277	b	BCAL0874	B4EBC5	hypothetical protein	down
Chromossome 1	Forward	949273	2.663	0	8.737	3.8	0	0	0	0	0	949277	a	BCAL0874	B4EBC5	hypothetical protein
Chromossome 1	Forward	953391	7.989	14.158	8.983	10.3767	116.779	257.177	571.664	315.207	30.3765	953429		BCAL0878	B4EBC9	hypothetical protein	up
Chromossome 1	Forward	956465	7.434	8.039	9.352	8.275	16.169	5.043	22.867	14.693	1.77559	956523		BCAL0881	B4EBD2	dATP pyrophosphohydrolase
Chromossome 1	Forward	958445	16.532	5.879	42.946	21.7857	122.169	35.299	0	52.4893	2.40935	958489		BCAL0883	B4EBD4	TetR family regulatory protein	up
Chromossome 1	Forward	966579	47.266	41.034	42.454	43.5847	97.016	20.171	0	39.0623	0.89624	966621		BCAL0889	B4EBE0	hypothetical protein
Chromossome 1	Forward	967634	10.319	7.439	24.611	14.123	26.949	0	137.199	54.716	3.87425	967711		BCAL0891	B4EBE2	ABC transporter ATP-binding membrane protein	up
Chromossome 1	Forward	976617	3.883	4.559	3.569	4.00367	0	15.128	45.733	20.287	5.06711	976626		BCAL0897	B4EBE8	dimethyladenosine transferase	up
Chromossome 1	Forward	978830	24.742	30.955	42.946	32.881	111.389	115.982	45.733	91.0347	2.76861	978859		BCAL0899	B4EBF0	lactoylglutathione lyase	up
Chromossome 1	Forward	985027	3.994	3.479	4.184	3.88567	0	0	0	0	0	985076		BCAL0905	B4EBF6	hypothetical protein
Chromossome 1	Forward	996500	6.879	6.719	4.553	6.05033	0	0	0	0	0	996634	c	BCAL0914	B4EBG5	putative DNA binding protein
Chromossome 1	Forward	996516	5.991	5.999	5.907	5.96567	0	0	0	0	0	996634	b	BCAL0914	B4EBG5	putative DNA binding protein
Chromossome 1	Forward	996552	10.873	12.478	15.259	12.87	19.763	5.043	0	8.26867	0.642476	996634	a	BCAL0914	B4EBG5	putative DNA binding protein
Chromossome 1	Forward	997662	9.098	9.359	15.628	11.3617	48.508	15.128	22.867	28.8343	2.53786	997850		BCAL0915	B4EBG6	putative 3,4-dihydroxy-2-butanone 4-phosphate synthase	up
Chromossome 1	Forward	1010545	91.314	76.548	94.26	87.374	98.813	176.494	114.333	129.88	1.48648	1010569		BCAL0927	B4EBV7	hypothetical protein
Chromossome 1	Forward	1014339	24.299	16.437	89.583	43.4397	197.626	146.238	388.731	244.198	5.62155	1014490	b	BCAL0931	B4EBW1	hypothetical protein	up
Chromossome 1	Forward	1014374	59.693	55.311	150.372	88.4587	61.084	100.854	91.466	84.468	0.954887	1014490	a	BCAL0931	B4EBW1	hypothetical protein
Chromossome 1	Forward	1019639	47.377	33.835	56.236	45.816	35.932	5.043	22.867	21.2807	0.464481	1019872		BCAL0936	B4EBW6	putative transmembrane transporter protein	down
Chromossome 1	Forward	1023342	2.219	3.599	0	1.93933	0	15.128	0	5.04267	2.60021	1023413		BCAL0939	B4EBW9	hypothetical protein
Chromossome 1	Forward	1028546	6.546	9.239	7.506	7.76367	8.983	10.085	22.867	13.9783	1.80048	1028626		BCAL0942	B4EBX2	hypothetical protein
Chromossome 1	Forward	1031104	3.772	3.959	2.707	3.47933	0	10.085	0	3.36167	0.966181	1031258	b	BCAL0946	B4EBX6	LysR family regulatory protein
Chromossome 1	Forward	1031234	9.875	6.359	5.414	7.216	0	0	0	0	0	1031258	a	BCAL0946	B4EBX6	LysR family regulatory protein
Chromossome 1	Forward	1040935	253.194	282.076	161.447	232.239	596.471	196.665	160.066	317.734	1.36813	1041169	c	BCAL0953	B4EBY3	recombinase A
Chromossome 1	Forward	1041074	159.106	153.456	212.022	174.861	235.355	176.494	91.466	167.772	0.959455	1041169	b	BCAL0953	B4EBY3	recombinase A
Chromossome 1	Forward	1041157	5.326	5.039	17.72	9.36167	12.576	5.043	0	5.873	0.627346	1041169	a	BCAL0953	B4EBY3	recombinase A
Chromossome 1	Forward	1042111	3.44	4.679	3.815	3.978	17.966	0	0	5.98867	1.50545	1042212		BCAL0954	B4EBY4	recombination regulator RecX
Chromossome 1	Forward	1043158	2.441	0	2.83	1.757	7.186	0	0	2.39533	1.36331	1043231	b	BCAL0955	B4EBY5	hypothetical protein
Chromossome 1	Forward	1043185	474.323	358.264	713.592	515.393	447.353	544.61	228.666	406.876	0.789449	1043231	a	BCAL0955	B4EBY5	hypothetical protein
Chromossome 1	Forward	1046070	316.548	442.61	343.69	367.616	494.065	262.22	297.265	351.183	0.955299	1046160		BCAL0958	B4EBY8	hypothetical protein
Chromossome 1	Forward	1049709	15.533	28.675	8.491	17.5663	52.101	156.323	114.333	107.586	6.12454	1049944		BCAL0961	B4EBZ1	putative lipoprotein	up
Chromossome 1	Forward	1051339	7.545	11.038	14.643	11.0753	7.186	20.171	45.733	24.3633	2.19978	1051360		BCAL0963	B4EBZ3	subfamily M48B metalopeptidase	up
Chromossome 1	Forward	1059265	24.41	32.155	51.806	36.1237	37.729	60.512	68.6	55.6137	1.53954	1059323		BCAL0972	B4EAK6	nicotinate phosphoribosyltransferase
Chromossome 1	Forward	1073238	59.36	54.831	95.736	69.9757	116.779	176.494	91.466	128.246	1.83273	1073321		BCAL0983	B4EAJ5	ribosomal large subunit pseudouridine synthase C 2
Chromossome 1	Forward	1074086	0	2.4	10.952	4.45067	0	5.043	0	1.681	0.377696	1074331		BCAL0984	B4EAJ4	haloacid dehalogenase-like hydrolase
Chromossome 1	Forward	1077911	143.462	128.26	191.472	154.398	100.61	161.366	274.399	178.792	1.15799	1078044	b	BCAL0989	B4EAI9	hypothetical protein
Chromossome 1	Forward	1077973	65.351	63.47	69.28	66.0337	66.474	35.299	22.867	41.5467	0.629174	1078044	a	BCAL0989	B4EAI9	hypothetical protein
Chromossome 1	Forward	1078481	2.441	3.239	2.83	2.83667	0	0	0	0	0	1078778	b	BCAL0990	B4EAI8	50S ribosomal protein L32
Chromossome 1	Forward	1078757	491.41	686.532	966.222	714.721	2292.46	2919.72	2263.79	2491.99	3.48666	1078778	a	BCAL0990	B4EAI8	50S ribosomal protein L32	up
Chromossome 1	Forward	1078794	6.546	3.839	4.922	5.10233	0	0	0	0	0	1079087	c	BCAL0991	B4EAI7	putative glycerol-3-phosphate acyltransferase PlsX
Chromossome 1	Forward	1078837	2.996	2.88	4.799	3.55833	0	0	0	0	0	1079087	b	BCAL0991	B4EAI7	putative glycerol-3-phosphate acyltransferase PlsX
Chromossome 1	Forward	1078928	7.212	5.759	9.229	7.4	30.542	0	0	10.1807	1.37577	1079087	a	BCAL0991	B4EAI7	putative glycerol-3-phosphate acyltransferase PlsX
Chromossome 1	Forward	1080041	14.202	15.478	18.95	16.21	3.593	5.043	22.867	10.501	0.64781	1080194	b	BCAL0992	B4EAI6	3-oxoacyl-(acyl carrier protein) synthase III
Chromossome 1	Forward	1080192	21.858	13.678	42.208	25.9147	23.356	45.384	205.799	91.513	3.53132	1080194	a	BCAL0992	B4EAI6	3-oxoacyl-(acyl carrier protein) synthase III	up
Chromossome 1	Forward	1083011	14.091	16.437	13.044	14.524	21.559	45.384	91.466	52.803	3.63557	1083131	b	BCAL0995	B4EAI3	acyl carrier protein	up
Chromossome 1	Forward	1083098	244.207	378.9	325.602	316.236	616.234	1502.72	1280.53	1133.16	3.58327	1083131	a	BCAL0995	B4EAI3	acyl carrier protein	up
Chromossome 1	Forward	1083526	53.035	21.957	50.575	41.8557	0	0	0	0	0	1083535		BCAL0996	B4EAI2	3-oxoacyl-(acyl carrier protein) synthase II
Chromossome 1	Forward	1084525	0	2.88	5.907	2.929	3.593	0	0	1.19767	0.4089	1084779		BCAL0997	B4EAI1	hypothetical protein
Chromossome 1	Forward	1085302	52.037	80.147	107.672	79.952	80.847	201.707	160.066	147.54	1.84536	1085335		BCAL0998	B4EAI0	RNA polymerase sigma factor RpoE
Chromossome 1	Forward	1085732	3.883	2.04	3.938	3.287	0	0	22.867	7.62233	2.31893	1086009	d	BCAL0999	B4EAH9	sigma-E factor negative regulatory protein 2
Chromossome 1	Forward	1085763	4.771	3.719	6.522	5.004	0	0	0	0	0	1086009	c	BCAL0999	B4EAH9	sigma-E factor negative regulatory protein 2
Chromossome 1	Forward	1085814	0	3.959	4.43	2.79633	0	0	0	0	0	1086009	b	BCAL0999	B4EAH9	sigma-E factor negative regulatory protein 2
Chromossome 1	Forward	1085892	8.321	4.079	10.337	7.579	0	0	0	0	0	1086009	a	BCAL0999	B4EAH9	sigma-E factor negative regulatory protein 2
Chromossome 1	Forward	1086542	2.219	2.4	7.875	4.16467	0	0	0	0	0	1086644	b	BCAL1000	B4EAH8	sigma-E factor regulatory protein RseB 2
Chromossome 1	Forward	1086563	2.108	0	2.953	1.687	0	0	0	0	0	1086644	a	BCAL1000	B4EAH8	sigma-E factor regulatory protein RseB 2
Chromossome 1	Forward	1087548	31.622	32.515	34.947	33.028	0	10.085	0	3.36167	0.101782	1087713	b	BCAL1001	B4EAH7	serine protease MucD 2
Chromossome 1	Forward	1087687	54.922	78.108	35.809	56.2797	206.609	100.854	22.867	110.11	1.95648	1087713	a	BCAL1001	B4EAH7	serine protease MucD 2
Chromossome 1	Forward	1089562	219.798	173.853	228.266	207.306	274.88	862.299	914.662	683.947	3.29922	1089631		BCAL1003	B4EAH5	GTP-binding protein LepA	up
Chromossome 1	Forward	1091315	2.33	3	4.43	3.25333	0	0	22.867	7.62233	2.34293	1091441		BCAL1004	B4EA49	signal peptidase I
Chromossome 1	Forward	1092264	2.663	2.4	0	1.68767	0	0	0	0	0	1092488	b	BCAL1005	B4EA48	ribonuclease III
Chromossome 1	Forward	1092329	2.552	0	4.553	2.36833	28.746	10.085	22.867	20.566	8.68374	1092488	a	BCAL1005	B4EA48	ribonuclease III	up
Chromossome 1	Forward	1095394	2.774	2.28	3.446	2.83333	0	0	0	0	0	1095497		BCAL1008	B4EA45	pyridoxine 5'-phosphate synthase
Chromossome 1	Forward	1102043	30.623	23.636	61.281	38.5133	23.356	20.171	45.733	29.7533	0.772546	1102202		BCAL1017	B4E5Q5	transposase
Chromossome 1	Forward	1104912	14.091	11.878	10.952	12.307	5.39	20.171	22.867	16.1427	1.31167	1104933		BCAL1019	B4EA37	putative CDP-diacylglycerol--glycerol-3-phosphate 3-phosphatidyltransferase 2
Chromossome 1	Forward	1105485	8.765	6.359	12.059	9.061	5.39	5.043	0	3.47767	0.383806	1105662	b	BCALr1019a	0	tRNA-Gly
Chromossome 1	Forward	1105608	33.175	29.635	36.916	33.242	0	30.256	22.867	17.7077	0.53269	1105662	a	BCALr1019a	0	tRNA-Gly
Chromossome 1	Forward	1105668	37.169	29.035	45.038	37.0807	7.186	20.171	0	9.119	0.245923	1105790	b	BCALr1019b	0	tRNA-Gly
Chromossome 1	Forward	1105740	2.441	2.4	4.553	3.13133	0	0	0	0	0	1105790	a	BCALr1019b	0	tRNA-Gly
Chromossome 1	Forward	1105796	42.606	29.035	44.3	38.647	12.576	5.043	22.867	13.4953	0.349195	1105917	b	BCALr1019c	0	tRNA-Gly
Chromossome 1	Forward	1105868	2.774	2.4	5.907	3.69367	0	0	0	0	0	1105917	a	BCALr1019c	0	tRNA-Gly
Chromossome 1	Forward	1105923	27.516	28.675	33.963	30.0513	25.152	75.64	68.6	56.464	1.87892	1106092		BCALr1019d	0	tRNA-Cys
Chromossome 1	Forward	1106637	32.953	31.795	21.781	28.843	39.525	65.555	22.867	42.649	1.47866	1106809		BCAL1020	B4EA36	putative diguanylate cyclase
Chromossome 1	Forward	1108418	2.108	0	6.153	2.75367	5.39	0	0	1.79667	0.652463	1108472	b	BCAL1021	B4EA35	putative hydrolase
Chromossome 1	Forward	1108437	6.324	5.519	6.399	6.08067	0	0	0	0	0	1108472	a	BCAL1021	B4EA35	putative hydrolase
Chromossome 1	Forward	1110839	701.998	362.943	587.461	550.801	767.148	272.305	182.932	407.462	0.739762	1110866		BCAL1024	B4EA32	hypothetical protein
Chromossome 1	Forward	1114802	5.215	5.519	6.03	5.588	0	0	0	0	0	1114845		BCAL1030	B4ECJ2	pirin-like protein
Chromossome 1	Forward	1118557	102.52	71.389	66.942	80.2837	154.508	100.854	45.733	100.365	1.25013	1118616		BCAL1035	B4ECJ7	putative trehalose-phosphatase
Chromossome 1	Forward	1124402	52.37	27.476	29.779	36.5417	25.152	0	45.733	23.6283	0.646613	1124667	b	BCAL1040	B4ECK2	glycosyl transferases group 1 protein
Chromossome 1	Forward	1124451	30.623	43.793	33.471	35.9623	8.983	10.085	45.733	21.6003	0.600638	1124667	a	BCAL1040	B4ECK2	glycosyl transferases group 1 protein
Chromossome 1	Forward	1128829	22.412	26.516	32.855	27.261	25.152	0	0	8.384	0.307546	1129107	b	BCAL1044	B4ECK6	GntR family regulatory protein
Chromossome 1	Forward	1129037	40.942	26.876	55.251	41.023	32.339	25.213	22.867	26.8063	0.653446	1129107	a	BCAL1044	B4ECK6	GntR family regulatory protein
Chromossome 1	Forward	1137469	48.264	76.788	22.027	49.0263	141.931	292.476	137.199	190.535	3.88639	1137709		BCAL1050	B4ECL2	putative glycosyltransferase	up
Chromossome 1	Forward	1142463	10.984	9.479	14.397	11.62	5.39	0	0	1.79667	0.154618	1142523		BCAL1054	B4ECL6	putative lipoprotein
Chromossome 1	Forward	1144027	4.771	3.359	2.338	3.48933	0	0	0	0	0	1144098		BCAL1056	B4ECZ2	histidine transport system permease
Chromossome 1	Forward	1147661	16.865	14.758	14.643	15.422	0	15.128	0	5.04267	0.326979	1147734		BCAL1059	B4ECZ5	bifunctional N-succinyldiaminopimelate-aminotransferase/acetylornithine transaminase protein
Chromossome 1	Forward	1161059	6.657	7.199	10.583	8.14633	0	10.085	0	3.36167	0.41266	1161182		BCAL1070	B4ED06	putative redoxin protein
Chromossome 1	Forward	1162444	25.186	18.117	27.933	23.7453	3.593	10.085	0	4.55933	0.19201	1162714	c	BCAL1072	B4ED08	hypothetical protein
Chromossome 1	Forward	1162522	3.44	3.839	2.584	3.28767	0	0	0	0	0	1162714	b	BCAL1072	B4ED08	hypothetical protein
Chromossome 1	Forward	1162657	25.297	20.997	27.072	24.4553	44.915	95.811	22.867	54.531	2.22982	1162714	a	BCAL1072	B4ED08	hypothetical protein	up
Chromossome 1	Forward	1168517	11.206	9.838	11.567	10.8703	12.576	0	0	4.192	0.385637	1168762		BCAL1077	B4ED13	AraC family regulatory protein
Chromossome 1	Forward	1179458	158.995	141.818	173.63	158.148	113.186	55.47	68.6	79.0853	0.500073	1179680	b	QU43_RS41981	0	small regulatory ncRNA ncS54
Chromossome 1	Forward	1179516	320.21	223.525	626.592	390.109	389.862	206.75	228.666	275.093	0.705169	1179680	a	QU43_RS41981	0	small regulatory ncRNA ncS54
Chromossome 1	Forward	1184153	12.094	10.198	19.689	13.9937	154.508	161.366	114.333	143.402	10.2477	1184196		BCAL1086	B4ED22	putative lipoprotein	up
Chromossome 1	Forward	1184667	56.808	45.353	77.647	59.936	163.491	90.768	91.466	115.242	1.92275	1184715		BCAL1087	B4ED23	putative transcriptional regulator
Chromossome 1	Forward	1186194	5.104	4.199	4.553	4.61867	21.559	0	0	7.18633	1.55593	1186216		BCAL1089	B4ED25	AnsC family regulatory protein
Chromossome 1	Forward	1190443	7.212	8.639	3.076	6.309	30.542	166.409	137.199	111.383	17.6547	1190473		BCAL1093	B4ED29	hypothetical protein	up
Chromossome 1	Forward	1194876	6.435	7.319	10.09	7.948	39.525	0	0	13.175	1.65765	1194899		BCAL1096	B4ED32	putative exodeoxyribonuclease V gamma chain
Chromossome 1	Forward	1210888	858.553	705.849	833.692	799.365	143.728	216.836	137.199	165.921	0.207566	1210916		BCAL1105	B4ED41	hypothetical protein	down
Chromossome 1	Forward	1222961	8.987	5.399	15.382	9.92267	0	0	0	0	0	1223099		BCAL1118	B4EDK4	putative integrase
Chromossome 1	Forward	1242601	114.059	115.662	137.452	122.391	48.508	5.043	0	17.8503	0.145847	1242681		BCAL1144	B4EDM4	hypothetical protein
Chromossome 1	Forward	1246738	15.422	12.958	3.322	10.5673	0	0	0	0	0	1246928	c	BCAL1147	B4EDM7	glycosyltransferase
Chromossome 1	Forward	1246752	13.536	14.278	10.337	12.717	73.661	10.085	0	27.9153	2.19512	1246928	b	BCAL1147	B4EDM7	glycosyltransferase	up
Chromossome 1	Forward	1246777	2.774	7.079	3.322	4.39167	0	0	0	0	0	1246928	a	BCAL1147	B4EDM7	glycosyltransferase
Chromossome 1	Forward	1248543	3.55	4.439	0	2.663	0	0	0	0	0	1248804		BCAL1149	B4EDM9	hypothetical protein
Chromossome 1	Forward	1250816	90.648	73.308	116.655	93.537	44.915	15.128	0	20.0143	0.213972	1250917		BCAL1150	B4EDN0	AraC family regulatory protein	down
Chromossome 1	Forward	1267154	17.531	17.277	18.212	17.6733	7.186	10.085	0	5.757	0.325745	1267171		BCAL1162a	B4EDF4	putative transposase
Chromossome 1	Forward	1270426	25.408	24.836	25.472	25.2387	260.507	600.08	137.199	332.595	13.178	1270536	b	BCAL1165	B4EDP6	hypothetical protein	up
Chromossome 1	Forward	1270498	45.713	31.795	155.048	77.5187	120.372	25.213	0	48.5283	0.626021	1270536	a	BCAL1165	B4EDP6	hypothetical protein
Chromossome 1	Forward	1272943	2.774	2.28	3.446	2.83333	8.983	10.085	22.867	13.9783	4.93353	1273104		BCAL1166	B4EDP7	hypothetical protein
Chromossome 1	Forward	1292687	6.546	5.159	4.676	5.46033	0	0	0	0	0	1292889		BCAL1183	B4EDR4	aldehyde dehydrogenase family protein
Chromossome 1	Forward	1296984	0	2.4	3.322	1.90733	0	0	0	0	0	1297008		BCAL1186	B4EDR7	putative oxidoreductase
Chromossome 1	Forward	1303442	3.55	3.719	5.66	4.30967	0	10.085	0	3.36167	0.780029	1303456		BCAL1192	B4EEC9	putative DNA-binding protein
Chromossome 1	Forward	1311645	6.213	8.399	2.707	5.773	34.135	50.427	0	28.1873	4.88261	1311831	b	BCAL1204	B4EEE2	putative helicase	up
Chromossome 1	Forward	1311747	9.653	4.799	9.106	7.85267	0	0	0	0	0	1311831	a	BCAL1204	B4EEE2	putative helicase
Chromossome 1	Forward	1319373	11.206	8.879	71.125	30.4033	66.474	80.683	22.867	56.6747	1.86409	1319399		BCAL1210	B4EEE7	LysR family regulatory protein
Chromossome 1	Forward	1326725	17.087	13.678	106.688	45.8177	14.373	5.043	22.867	14.0943	0.307618	1326784		BCAL1216	B4EEF3	hypothetical protein
Chromossome 1	Forward	1329360	0	3.12	4.43	2.51667	0	0	0	0	0	1329448		BCAL1219	B4EEF6	putative acetyltransferase
Chromossome 1	Forward	1346893	5.215	5.399	12.182	7.59867	64.678	35.299	0	33.3257	4.38573	1346926		BCAL1235	B4EEH2	putative 3-hydroxyacyl-CoA dehydrogenase	up
Chromossome 1	Forward	1350760	8.211	7.559	9.967	8.579	0	0	0	0	0	1350785		BCAL1240	B4EEH7	putative malonate decarboxylase alpha-subunit
Chromossome 1	Forward	1357543	42.051	25.076	29.902	32.343	12.576	0	22.867	11.8143	0.365283	1357593		BCAL1248	B4EEI5	putative phosphoribosyl transferase protein
Chromossome 1	Forward	1359610	20.748	21.357	7.999	16.7013	0	20.171	0	6.72367	0.402583	1359638		BCAL1250	B4EEI7	putative glutathione S-transferase
Chromossome 1	Forward	1360420	0	3.719	2.953	2.224	7.186	0	22.867	10.0177	4.50435	1360452		BCAL1251	B4EEI8	hypothetical protein
Chromossome 1	Forward	1365167	640.198	374.221	466.252	493.557	592.878	226.921	45.733	288.511	0.584554	1365335		BCAL1257	B4EEJ4	putative gultathione hydrolase
Chromossome 1	Forward	1366007	2.996	0	4.184	2.39333	0	0	0	0	0	1366167	b	BCAL1258	B4EEJ5	putative exported transglycosylase protein
Chromossome 1	Forward	1366137	78.444	99.584	108.657	95.5617	594.675	827.001	685.997	702.558	7.35188	1366167	a	BCAL1258	B4EEJ5	putative exported transglycosylase protein	up
Chromossome 1	Forward	1369276	3.994	6.239	4.676	4.96967	5.39	5.043	22.867	11.1	2.23355	1369492		BCAL1260	B4EEJ7	carbamoyl phosphate synthase small subunit
Chromossome 1	Forward	1374615	48.043	34.555	17.843	33.4803	0	10.085	0	3.36167	0.100407	1374756	c	BCAL1263	B4E5F0	transcription elongation factor GreA
Chromossome 1	Forward	1374642	2447.29	1939.49	1794.62	2060.47	5014.31	5269.61	5350.77	5211.56	2.52931	1374756	b	BCAL1263	B4E5F0	transcription elongation factor GreA	up
Chromossome 1	Forward	1374663	24.853	26.996	76.048	42.6323	82.644	40.341	22.867	48.6173	1.14039	1374756	a	BCAL1263	B4E5F0	transcription elongation factor GreA
Chromossome 1	Forward	1376398	20.082	33.595	21.042	24.9063	34.135	55.47	22.867	37.4907	1.50527	1376495	b	BCAL1266	B4E5F3	putative ribosomal RNA large subunit methyltransferase
Chromossome 1	Forward	1376450	28.848	35.154	27.318	30.44	37.729	50.427	0	29.3853	0.965353	1376495	a	BCAL1266	B4E5F3	putative ribosomal RNA large subunit methyltransferase
Chromossome 1	Forward	1377275	152.227	119.141	204.762	158.71	122.169	50.427	68.6	80.3987	0.506576	1377324		BCAL1267	B4E5F4	FtsH endopeptidase
Chromossome 1	Forward	1381930	7.878	7.679	18.95	11.5023	7.186	5.043	22.867	11.6987	1.01707	1382015		BCAL1270	B4E5F7	phosphate transport system substrate-binding exported periplasmic protein
Chromossome 1	Forward	1390906	2.885	2.52	2.953	2.786	0	0	0	0	0	1391148	e	BCAL1278	B4E5G5	putative exopolyphosphatase
Chromossome 1	Forward	1390939	42.051	35.514	68.049	48.538	127.559	70.598	0	66.0523	1.36084	1391148	d	BCAL1278	B4E5G5	putative exopolyphosphatase
Chromossome 1	Forward	1390960	57.695	30.715	40.362	42.924	113.186	5.043	0	39.4097	0.918127	1391148	c	BCAL1278	B4E5G5	putative exopolyphosphatase
Chromossome 1	Forward	1391022	2.108	0	0	0.702667	0	5.043	0	1.681	2.39231	1391148	b	BCAL1278	B4E5G5	putative exopolyphosphatase
Chromossome 1	Forward	1391082	7.656	12.838	6.522	9.00533	50.305	55.47	22.867	42.8807	4.7617	1391148	a	BCAL1278	B4E5G5	putative exopolyphosphatase	up
Chromossome 1	Forward	1393610	2.774	2.04	4.553	3.12233	10.78	0	0	3.59333	1.15085	1393670		BCAL1280	B4E5G7	putative hydrolase
Chromossome 1	Forward	1394201	33.952	32.275	50.944	39.057	416.811	75.64	68.6	187.017	4.78831	1394303		BCAL1281	B4E5G8	hypothetical protein	up
Chromossome 1	Forward	1401577	45.158	47.153	78.139	56.8167	75.457	50.427	45.733	57.2057	1.00685	1401815	b	BCAL1290	B4E5H5	undecaprenyl pyrophosphate phosphatase
Chromossome 1	Forward	1401801	59.804	50.872	45.161	51.9457	17.966	10.085	0	9.35033	0.180002	1401815	a	BCAL1290	B4E5H5	undecaprenyl pyrophosphate phosphatase
Chromossome 1	Forward	1402700	33.508	25.076	18.212	25.5987	26.949	90.768	160.066	92.5943	3.61715	1402826		BCALr1290	0	tRNA-Arg	up
Chromossome 1	Forward	1403442	4.993	7.559	6.645	6.399	12.576	10.085	0	7.55367	1.18044	1403502	b	BCAL1291	B4E5H6	hypothetical protein
Chromossome 1	Forward	1403461	2.441	3.719	5.291	3.817	0	0	0	0	0	1403502	a	BCAL1291	B4E5H6	hypothetical protein
Chromossome 1	Forward	1406450	50.151	56.271	62.019	56.147	125.762	181.537	114.333	140.544	2.50314	1406501		BCAL1294	B4E5H9	hypothetical protein	up
Chromossome 1	Forward	1413006	3.55	4.079	3.938	3.85567	5.39	0	0	1.79667	0.465981	1413060	b	BCAL1299	B4E5I4	hypothetical protein
Chromossome 1	Forward	1413034	41.829	44.393	55.867	47.363	98.813	15.128	45.733	53.2247	1.12376	1413060	a	BCAL1299	B4E5I4	hypothetical protein
Chromossome 1	Forward	1413381	5.77	5.279	7.014	6.021	3.593	0	0	1.19767	0.198915	1413509		BCAL1300	B4E5I5	hypothetical protein
Chromossome 1	Forward	1414641	19.861	12.838	16.735	16.478	0	5.043	0	1.681	0.102015	1414675		BCAL1301	B4E5I6	hypothetical protein
Chromossome 1	Forward	1418386	2.108	2.16	4.061	2.77633	0	0	0	0	0	1418662		BCAL1305	B4E5I9	hypothetical protein
Chromossome 1	Forward	1433246	3.107	3.359	8.983	5.14967	0	0	0	0	0	1433479		BCAL1316	B4E5J6	hypothetical protein
Chromossome 1	Forward	1437741	26.629	26.396	15.874	22.9663	0	0	0	0	0	1437976		BCAL1318	B4E5J8	putative nitrate regulatory protein
Chromossome 1	Forward	1455693	6.213	3.599	7.506	5.77267	0	0	0	0	0	1455911		BCAL1330	B4E5L0	2Fe-2S ferredoxin
Chromossome 1	Forward	1459581	2.885	0	4.799	2.56133	12.576	45.384	22.867	26.9423	10.5189	1459644		BCAL1333	B4E654	putative Acyl-CoA dehydrogenase	up
Chromossome 1	Forward	1480627	4.882	2.28	4.799	3.987	0	0	0	0	0	1480759		BCAL1351	B4E672	hypothetical protein
Chromossome 1	Forward	1484322	1562.44	1247.44	730.327	1180.07	2330.19	1406.91	1326.26	1687.79	1.43024	1484514		BCAL1355	B4E676	hypothetical protein
Chromossome 1	Forward	1506110	0	4.559	5.291	3.28333	0	0	0	0	0	1506330	c	BCAL1369	B4E689	putative RNA polymerase sigma factor FecI
Chromossome 1	Forward	1506132	84.768	83.867	100.166	89.6003	16.169	30.256	0	15.475	0.172711	1506330	b	BCAL1369	B4E689	putative RNA polymerase sigma factor FecI
Chromossome 1	Forward	1506175	7.545	8.159	7.137	7.61367	0	10.085	0	3.36167	0.441531	1506330	a	BCAL1369	B4E689	putative RNA polymerase sigma factor FecI
Chromossome 1	Forward	1512215	2.441	2.16	0	1.53367	0	0	0	0	0	1512253		BCAL1374	B4E694	glyoxalase/bleomycin resistance protein/dioxygenase superfamily protein
Chromossome 1	Forward	1514403	2.219	2.16	10.583	4.98733	0	55.47	22.867	26.1123	5.23573	1514429		BCAL1377	B4E697	citrate transporter	up
Chromossome 1	Forward	1522598	6.657	7.199	5.907	6.58767	3.593	10.085	0	4.55933	0.692101	1522695		BCAL1385	B4E6A5	putative CDP-alcohol phosphatidyltransferase
Chromossome 1	Forward	1527640	49.707	45.713	47.868	47.7627	3.593	0	0	1.19767	0.0250754	1527849		BCAL1389	B4E6A9	cellulose synthase regulator protein
Chromossome 1	Forward	1546059	4.216	3.839	2.461	3.50533	0	0	0	0	0	1546156		BCAL1402	B4E6C2	isochorismatase family protein
Chromossome 1	Forward	1559653	9.764	9.598	27.195	15.519	0	5.043	22.867	9.30333	0.59948	1559951	b	BCAL1413A	B4E6X9	putative lipoprotein
Chromossome 1	Forward	1559896	325.757	252.32	5601.06	2059.71	361.117	2057.42	1257.66	1225.4	0.594936	1559951	a	BCAL1413A	B4E6X9	putative lipoprotein
Chromossome 1	Forward	1560314	7.212	6.959	14.274	9.48167	17.966	15.128	0	11.0313	1.16344	1560352		BCAL1414	B4E6Y0	putative hydrolase
Chromossome 1	Forward	1562317	13.869	15.118	25.964	18.317	66.474	15.128	22.867	34.823	1.90113	1562398		BCAL1416	B4E6Y2	alanyl-tRNA synthetase
Chromossome 1	Forward	1566152	4.105	5.039	5.66	4.93467	0	0	0	0	0	1566203		BCAL1418	B4E6Y4	major facilitator superfamily protein
Chromossome 1	Forward	1579842	2.885	2.88	0	1.92167	0	0	0	0	0	1580012		BCAL1431	B4E6Z7	putative ribose ABC transporter substrate-binding exported protein
Chromossome 1	Forward	1587802	3.218	2.88	5.168	3.75533	0	0	0	0	0	1588075	b	BCAL1438	B4E704	putative transcriptional regulatory protein
Chromossome 1	Forward	1587976	43.826	42.593	53.529	46.6493	0	10.085	22.867	10.984	0.235459	1588075	a	BCAL1438	B4E704	putative transcriptional regulatory protein
Chromossome 1	Forward	1591730	98.304	98.385	97.951	98.2133	668.335	670.677	388.731	575.914	5.86391	1591776		BCAL1441	B4E707	SirA-like protein	up
Chromossome 1	Forward	1592189	3.218	5.519	4.676	4.471	14.373	40.341	0	18.238	4.07918	1592287		BCAL1442	B4E708	hypothetical protein
Chromossome 1	Forward	1592810	18.418	8.519	22.396	16.4443	10.78	0	0	3.59333	0.218515	1592977		BCAL1443	B4E709	two-component regulatory system, response regulator protein
Chromossome 1	Forward	1597189	6.213	4.079	5.045	5.11233	0	5.043	0	1.681	0.328813	1597487	b	BCAL1446	B4E712	putative lipoprotein
Chromossome 1	Forward	1597228	7.989	9.958	9.967	9.30467	21.559	0	0	7.18633	0.772336	1597487	a	BCAL1446	B4E712	putative lipoprotein
Chromossome 1	Forward	1613607	2.663	0	5.045	2.56933	0	5.043	0	1.681	0.654255	1613815	c	BCAL1457	B4E723	LysR family regulatory protein
Chromossome 1	Forward	1613710	5.659	4.799	6.03	5.496	0	0	0	0	0	1613815	b	BCAL1457	B4E723	LysR family regulatory protein
Chromossome 1	Forward	1613795	0	2.16	2.092	1.41733	10.78	35.299	45.733	30.604	21.5927	1613815	a	BCAL1457	B4E723	LysR family regulatory protein	up
Chromossome 1	Forward	1614832	144.793	82.547	898.788	375.376	231.761	40.341	22.867	98.323	0.261932	1614874	b	BCAL1458	B4E724	hypothetical protein	down
Chromossome 1	Forward	1614847	520.702	286.635	834.554	547.297	1033.05	1527.93	1257.66	1272.88	2.32576	1614874	a	BCAL1458	B4E724	hypothetical protein	up
Chromossome 1	Forward	1618471	5.659	5.879	13.167	8.235	10.78	0	0	3.59333	0.436349	1618545		BCAL1463	B4E7G8	putative tRNA processing exoribonuclease
Chromossome 1	Forward	1620324	280.267	283.276	511.413	358.319	831.826	564.781	525.931	640.846	1.78848	1620355		BCAL1465	B4E7H0	hypothetical protein
Chromossome 1	Forward	1620679	0	2.76	7.752	3.504	0	0	0	0	0	1620950		BCAL1466	B4E7H1	major facilitator superfamily protein
Chromossome 1	Forward	1623083	170.756	210.447	187.781	189.661	402.438	262.22	274.399	313.019	1.65041	1623173		BCAL1467	B4E7H2	chorismate synthase
Chromossome 1	Forward	1626128	222.904	176.492	402.633	267.343	226.372	161.366	297.265	228.334	0.854088	1626277		BCAL1469	B4E7H4	short chain dehydrogenase
Chromossome 1	Forward	1628295	74.782	115.662	97.336	95.9267	93.423	514.354	182.932	263.57	2.74762	1628436	b	BCAL1472	B4E7H7	succinyl-CoA:3-ketoacid-coenzyme A transferase subunit A	up
Chromossome 1	Forward	1628372	66.683	52.192	101.766	73.547	46.712	25.213	0	23.975	0.325982	1628436	a	BCAL1472	B4E7H7	succinyl-CoA:3-ketoacid-coenzyme A transferase subunit A	down
Chromossome 1	Forward	1628997	2.663	0	3.076	1.913	0	0	0	0	0	1629142		BCAL1473	B4E7H8	succinyl-CoA:3-ketoacid-coenzyme A transferase subunit B
Chromossome 1	Forward	1632254	6.435	8.879	3.322	6.212	17.966	15.128	22.867	18.6537	3.00284	1632325	b	BCAL1477	B4E7I2	LysR family regulatory protein
Chromossome 1	Forward	1632284	15.644	14.638	42.946	24.4093	17.966	20.171	0	12.7123	0.520798	1632325	a	BCAL1477	B4E7I2	LysR family regulatory protein
Chromossome 1	Forward	1633301	10.541	7.439	23.996	13.992	10.78	0	0	3.59333	0.256813	1633357		BCAL1478	B4E7I3	putative hydrolase
Chromossome 1	Forward	1637051	913.696	1054.75	779.302	915.917	3824.96	10594.7	10495.7	8305.13	9.06755	1637057		BCALr1480	0	tRNA-Val	up
Chromossome 1	Forward	1637138	2.219	3.12	8.245	4.528	0	0	0	0	0	1637405		BCAL1481	B4E7I6	threonyl-tRNA synthetase
Chromossome 1	Forward	1640070	168.426	119.021	153.449	146.965	222.778	146.238	91.466	153.494	1.04442	1640077		BCAL1483	B4E7I7	50S ribosomal protein L35
Chromossome 1	Forward	1640095	41.496	37.554	28.549	35.8663	70.067	0	0	23.3557	0.651186	1640305		BCAL1484	B4E7I8	50S ribosomal protein L20
Chromossome 1	Forward	1644181	3.994	5.399	6.645	5.346	7.186	15.128	0	7.438	1.39132	1644417	b	BCAL1487	B4E7J1	integration host factor subunit alpha
Chromossome 1	Forward	1644203	34.284	36.594	38.885	36.5877	32.339	40.341	91.466	54.7153	1.49546	1644417	a	BCAL1487	B4E7J1	integration host factor subunit alpha
Chromossome 1	Forward	1644770	3.329	5.759	6.645	5.24433	3.593	5.043	0	2.87867	0.54891	1644871		BCAL1488	B4E7J2	MerR family regulatory protein
Chromossome 1	Forward	1650201	24.188	30.475	61.158	38.607	0	5.043	0	1.681	0.0435413	1650249		BCAL1492	B4E7J6	hypothetical protein
Chromossome 1	Forward	1651091	26.962	49.312	40.239	38.8377	113.186	181.537	160.066	151.596	3.90333	1651094		BCALr1492	0	tRNA-Pro	up
Chromossome 1	Forward	1651264	81.883	85.187	96.475	87.8483	132.948	307.604	228.666	223.073	2.53929	1651311		BCAL1493	B4E7J7	hypothetical protein	up
Chromossome 1	Forward	1653030	8.987	11.638	5.537	8.72067	0	10.085	22.867	10.984	1.25954	1653053		BCAL1494	B4E7J8	putative monooxygenase
Chromossome 1	Forward	1654975	33.952	19.797	49.222	34.3237	21.559	10.085	0	10.548	0.30731	1655147	b	BCAL1498	B4E7K2	hypothetical protein
Chromossome 1	Forward	1655012	779.111	638.54	602.227	673.293	79.05	55.47	160.066	98.1953	0.145843	1655147	a	BCAL1498	B4E7K2	hypothetical protein	down
Chromossome 1	Forward	1656769	2.663	3	5.537	3.73333	0	0	22.867	7.62233	2.0417	1656939	b	BCAL1501	B4E7K5	LysR family regulatory protein
Chromossome 1	Forward	1656909	8.765	11.878	8.86	9.83433	43.118	25.213	68.6	45.6437	4.64126	1656939	a	BCAL1501	B4E7K5	LysR family regulatory protein	up
Chromossome 1	Forward	1657890	6.99	8.639	7.383	7.67067	0	35.299	68.6	34.633	4.51499	1657916		BCAL1502	B4E7K6	aspartate aminotransferase	up
Chromossome 1	Forward	1659206	1598.94	1030.64	1727.81	1452.46	2116.39	2884.42	1989.39	2330.07	1.60422	1659391	b	BCAL1503	B4E7K7	putative transcriptional regulator protein
Chromossome 1	Forward	1659298	2.33	0	6.891	3.07367	0	0	0	0	0	1659391	a	BCAL1503	B4E7K7	putative transcriptional regulator protein
Chromossome 1	Forward	1662490	100.634	57.711	43.438	67.261	46.712	201.707	45.733	98.0507	1.45776	1662671		BCAL1505	B4E7K9	hypothetical protein
Chromossome 1	Forward	1662855	13.647	10.078	13.782	12.5023	0	0	0	0	0	1663129		BCAL1506	B4E7L0	transcription elongation factor NusA
Chromossome 1	Forward	1664426	3.218	0	2.338	1.852	0	0	0	0	0	1664696	c	BCAL1507	B4E7L1	translation initiation factor IF-2
Chromossome 1	Forward	1664516	7.323	5.279	5.66	6.08733	0	0	0	0	0	1664696	b	BCAL1507	B4E7L1	translation initiation factor IF-2
Chromossome 1	Forward	1664626	13.536	6.959	6.768	9.08767	0	0	0	0	0	1664696	a	BCAL1507	B4E7L1	translation initiation factor IF-2
Chromossome 1	Forward	1674362	53.257	55.911	14.52	41.2293	143.728	322.732	342.998	269.819	6.54435	1674437		BCAL1514	B4E7L8	GTP-binding protein	up
Chromossome 1	Forward	1676458	503.726	650.538	737.464	630.576	5041.26	12990	5648.04	7893.09	12.5173	1676580		BCAL1515	B4E7L9	2-oxoglutarate dehydrogenase E1 component	up
Chromossome 1	Forward	1683627	3.218	5.279	0	2.83233	8.983	5.043	0	4.67533	1.6507	1683715	c	BCAL1519	B4E7M3	putative transposase
Chromossome 1	Forward	1683666	38.279	42.233	72.848	51.12	91.627	60.512	22.867	58.3353	1.14115	1683715	b	BCAL1519	B4E7M3	putative transposase
Chromossome 1	Forward	1683690	46.267	58.671	21.904	42.2807	177.863	221.878	114.333	171.358	4.05287	1683715	a	BCAL1519	B4E7M3	putative transposase	up
Chromossome 1	Forward	1690236	2.441	0	4.307	2.24933	0	0	0	0	0	1690509	d	BCAL1525	B4E820	flp type pilus subunit
Chromossome 1	Forward	1690281	848.567	764.76	380.115	664.481	129.355	75.64	22.867	75.954	0.114306	1690509	c	BCAL1525	B4E820	flp type pilus subunit	down
Chromossome 1	Forward	1690301	7.545	6.119	3.692	5.78533	0	0	0	0	0	1690509	b	BCAL1525	B4E820	flp type pilus subunit
Chromossome 1	Forward	1690318	22.302	20.757	34.332	25.797	12.576	0	45.733	19.4363	0.753434	1690509	a	BCAL1525	B4E820	flp type pilus subunit
Chromossome 1	Forward	1690517	134.142	136.419	237.495	169.352	64.678	10.085	22.867	32.5433	0.192164	1690767	b	BCAL1525a	B4E821	putative flp type pilus leader peptidase	down
Chromossome 1	Forward	1690540	2.663	3.359	0	2.00733	0	5.043	0	1.681	0.837429	1690767	a	BCAL1525a	B4E821	putative flp type pilus leader peptidase
Chromossome 1	Forward	1691615	3.661	2.04	3.692	3.131	0	5.043	0	1.681	0.536889	1691847		BCAL1527	B4E823	flp type pilus assembly protein
Chromossome 1	Forward	1695402	6.102	2.76	2.953	3.93833	0	0	0	0	0	1695424		BCAL1530	B4E826	flp pilus type assembly protein
Chromossome 1	Forward	1703213	34.95	20.277	60.543	38.59	48.508	10.085	22.867	27.1533	0.703637	1703255		BCAL1537	B4E833	hypothetical protein
Chromossome 1	Forward	1704644	5.659	2.64	4.676	4.325	0	5.043	0	1.681	0.388671	1704897	b	BCAL1539	B4E835	hypothetical protein
Chromossome 1	Forward	1704697	2.996	2.04	2.83	2.622	0	0	22.867	7.62233	2.90707	1704897	a	BCAL1539	B4E835	hypothetical protein
Chromossome 1	Forward	1711251	2.219	2.52	0	1.57967	14.373	35.299	0	16.5573	10.4815	1711275		BCAL1545	B4E841	hypothetical protein
Chromossome 1	Forward	1721954	4.993	7.679	10.952	7.87467	0	0	0	0	0	1722010		BCAL1553	B4E849	putative ribonuclease
Chromossome 1	Forward	1726421	3.55	7.559	5.537	5.54867	55.695	45.384	91.466	64.1817	11.567	1726451		BCAL1556	B4E852	ribose-5-phosphate isomerase A	up
Chromossome 1	Forward	1727178	6.435	4.799	2.707	4.647	0	10.085	0	3.36167	0.723406	1727429	d	BCAL1557	B4E853	GntR family regulatory protein
Chromossome 1	Forward	1727215	2.108	3	7.752	4.28667	0	5.043	0	1.681	0.392146	1727429	c	BCAL1557	B4E853	GntR family regulatory protein
Chromossome 1	Forward	1727339	6.213	4.679	5.537	5.47633	0	0	0	0	0	1727429	b	BCAL1557	B4E853	GntR family regulatory protein
Chromossome 1	Forward	1727354	65.24	67.669	216.329	116.413	0	0	0	0	0	1727429	a	BCAL1557	B4E853	GntR family regulatory protein
Chromossome 1	Forward	1757170	19.417	18.597	23.996	20.67	105.999	40.341	45.733	64.0243	3.09745	1757242		BCAL1595	B4E891	putative DNA-binding phage protein	up
Chromossome 1	Forward	1757487	31.067	20.997	62.019	38.0277	82.644	0	0	27.548	0.72442	1757767	b	BCAL1596	B4E892	hypothetical protein
Chromossome 1	Forward	1757727	6.879	8.159	7.26	7.43267	14.373	0	0	4.791	0.644587	1757767	a	BCAL1596	B4E892	hypothetical protein
Chromossome 1	Forward	1758160	14.979	15.238	21.288	17.1683	5.39	10.085	45.733	20.4027	1.18839	1758293	d	BCAL1597	B4E893	hypothetical protein
Chromossome 1	Forward	1758220	5.326	4.799	11.444	7.18967	10.78	0	0	3.59333	0.499791	1758293	c	BCAL1597	B4E893	hypothetical protein
Chromossome 1	Forward	1758256	9.209	8.879	15.136	11.0747	5.39	0	0	1.79667	0.162232	1758293	b	BCAL1597	B4E893	hypothetical protein
Chromossome 1	Forward	1758276	4.549	3.12	7.629	5.09933	3.593	0	0	1.19767	0.234867	1758293	a	BCAL1597	B4E893	hypothetical protein
Chromossome 1	Forward	1758887	10.873	10.078	22.519	14.49	28.746	15.128	0	14.6247	1.00929	1759043		BCAL1598	B4E894	hypothetical protein
Chromossome 1	Forward	1763004	24.521	16.557	63.496	34.858	50.305	0	0	16.7683	0.481047	1763273		BCAL1604	B4E8A1	hypothetical protein
Chromossome 1	Forward	1772326	16.421	18.117	42.085	25.541	50.305	80.683	45.733	58.907	2.30637	1772406		BCAL1615	B4E8N8	hypothetical protein	up
Chromossome 1	Forward	1773126	2.552	4.439	4.43	3.807	0	0	45.733	15.2443	4.00429	1773328		BCAL1617	B4E8P0	3-hydroxyisobutyryl-CoA hydrolase
Chromossome 1	Forward	1775177	12.094	14.518	8.614	11.742	0	20.171	0	6.72367	0.572617	1775334		BCAL1619	B4E8P2	alkanesulfonate monooxygenase
Chromossome 1	Forward	1778674	237.217	204.448	268.135	236.6	587.488	191.622	205.799	328.303	1.38759	1778697		BCAL1623	B4E8P6	hypothetical protein
Chromossome 1	Forward	1779239	2.33	2.28	3.446	2.68533	16.169	30.256	22.867	23.0973	8.60129	1779248		BCAL1625	B4E8P8	tRNA-dihydrouridine synthase A	up
Chromossome 1	Forward	1780315	19.861	17.757	9.721	15.7797	215.592	322.732	228.666	255.663	16.2021	1780364	b	BCALr1625	0	tRNA-His	up
Chromossome 1	Forward	1780363	6.102	3.359	6.645	5.36867	0	15.128	45.733	20.287	3.77878	1780364	a	BCALr1625	0	tRNA-His	up
Chromossome 1	Forward	1780554	6.213	7.799	6.153	6.72167	7.186	25.213	0	10.7997	1.60669	1780659		BCAL1626	B4E8P9	hypothetical protein
Chromossome 1	Forward	1781387	4.327	4.559	8.245	5.71033	28.746	0	0	9.582	1.67801	1781429		BCAL1627	B4E8Q0	acetyltransferase (GNAT) family protein
Chromossome 1	Forward	1782689	18.196	18.117	25.964	20.759	52.101	55.47	22.867	43.4793	2.09448	1782796		BCAL1629	B4E8Q2	hypothetical protein	up
Chromossome 1	Forward	1784782	12.649	14.518	20.058	15.7417	23.356	20.171	0	14.509	0.921694	1784902		BCAL1631	B4E8Q4	hypothetical protein
Chromossome 1	Forward	1790265	3.44	3.359	0	2.26633	3.593	0	0	1.19767	0.52846	1790290		BCAL1639	B4E8R2	putative oxidoreductase
Chromossome 1	Forward	1795286	10.208	9.718	14.52	11.482	123.965	70.598	137.199	110.587	9.63137	1795344		BCAL1643	B4E8R6	tRNA 2-selenouridine synthase	up
Chromossome 1	Forward	1799934	2022.78	1054.75	6440.29	3172.61	610.844	176.494	365.865	384.401	0.121162	1800176	c	BCAL1648	B4E8S1	putative stress-related protein	down
Chromossome 1	Forward	1800101	2.33	0	7.014	3.11467	0	0	0	0	0	1800176	b	BCAL1648	B4E8S1	putative stress-related protein
Chromossome 1	Forward	1800146	47.155	29.395	55.621	44.057	0	0	22.867	7.62233	0.173011	1800176	a	BCAL1648	B4E8S1	putative stress-related protein
Chromossome 1	Forward	1802750	3.329	4.199	14.274	7.26733	14.373	10.085	0	8.15267	1.12182	1802784		BCAL1652	B4E8S5	sulfate-binding protein
Chromossome 1	Forward	1805612	2.885	3	4.43	3.43833	0	0	0	0	0	1805793		BCAL1655	B4E8S8	sulfate ABC transporter ATP-binding protein
Chromossome 1	Forward	1806868	5.326	3.839	7.999	5.72133	0	10.085	0	3.36167	0.587567	1806927		BCAL1656	B4E8S9	transcriptional regulator CysB-like protein
Chromossome 1	Forward	1808337	3.772	0	2.707	2.15967	0	0	0	0	0	1808581	b	BCAL1657	B4E8T0	putative ribose transport system, substrate-binding protein
Chromossome 1	Forward	1808380	6.657	12.358	21.534	13.5163	3.593	20.171	0	7.92133	0.586056	1808581	a	BCAL1657	B4E8T0	putative ribose transport system, substrate-binding protein
Chromossome 1	Forward	1816677	11.65	6.839	38.762	19.0837	12.576	0	0	4.192	0.219664	1816908	d	BCAL1663	B4E8T6	PrkA family serine protein kinase
Chromossome 1	Forward	1816770	2.219	0	7.999	3.406	10.78	0	0	3.59333	1.055	1816908	c	BCAL1663	B4E8T6	PrkA family serine protein kinase
Chromossome 1	Forward	1816840	288.255	198.809	523.35	336.805	98.813	45.384	114.333	86.1767	0.255865	1816908	b	BCAL1663	B4E8T6	PrkA family serine protein kinase	down
Chromossome 1	Forward	1816872	252.529	161.015	1435.92	616.488	84.44	35.299	68.6	62.7797	0.101834	1816908	a	BCAL1663	B4E8T6	PrkA family serine protein kinase	down
Chromossome 1	Forward	1818695	9.875	5.999	38.885	18.253	0	0	0	0	0	1818956	b	BCAL1664	B4E8T7	hypothetical protein
Chromossome 1	Forward	1818935	2.663	0	14.028	5.56367	0	0	0	0	0	1818956	a	BCAL1664	B4E8T7	hypothetical protein
Chromossome 1	Forward	1820097	2.108	0	13.29	5.13267	0	0	0	0	0	1820377		BCAL1665	B4E8T8	SpoVR family protein
Chromossome 1	Forward	1823634	32.398	42.233	115.179	63.27	26.949	25.213	68.6	40.254	0.636226	1823895		BCAL1668	B4E8U1	periplasmic solute-binding protein
Chromossome 1	Forward	1828708	6.879	6.959	2.215	5.351	0	0	22.867	7.62233	1.42447	1828787	b	BCAL1674	B4E8U6	periplasmic multidrug efflux lipoprotein
Chromossome 1	Forward	1828773	17.198	24.836	15.013	19.0157	0	15.128	22.867	12.665	0.66603	1828787	a	BCAL1674	B4E8U6	periplasmic multidrug efflux lipoprotein
Chromossome 1	Forward	1843400	12.76	11.998	14.274	13.0107	0	0	0	0	0	1843614		BCAL1684	B4E982	two-component regulatory system, response regulator protein
Chromossome 1	Forward	1846428	6.768	3.839	2.338	4.315	0	5.043	91.466	32.1697	7.45531	1846454		BCAL1688	B4E986	extracytoplasmic-function sigma-70 factor	up
Chromossome 1	Forward	1894552	3.994	2.04	47.376	17.8033	32.339	0	0	10.7797	0.605486	1894649		BCAL1718	B4E9B7	putative CoA-transferase
Chromossome 1	Forward	1898338	2.996	2.52	2.584	2.7	0	10.085	0	3.36167	1.24506	1898502	b	BCAL1721	B4E9C0	putative transcriptional regulator
Chromossome 1	Forward	1898366	5.88	4.919	6.522	5.77367	0	15.128	0	5.04267	0.873391	1898502	a	BCAL1721	B4E9C0	putative transcriptional regulator
Chromossome 1	Forward	1927630	3.994	5.639	18.704	9.44567	0	115.982	68.6	61.5273	6.51382	1927653		BCAL1746	B4E9S7	putative lipoprotein	up
Chromossome 1	Forward	1928295	30.401	41.154	47.13	39.5617	470.709	932.897	1234.79	879.467	22.2303	1928315		BCAL1747A	B4E9S8	hypothetical protein	up
Chromossome 1	Forward	1940758	5.326	5.639	11.936	7.63367	8.983	35.299	0	14.7607	1.93363	1940920	b	BCAL1759	B4E9U0	2-nitropropane dioxygenase family protein
Chromossome 1	Forward	1940861	7.212	4.439	7.014	6.22167	0	0	68.6	22.8667	3.67533	1940920	a	BCAL1759	B4E9U0	2-nitropropane dioxygenase family protein	up
Chromossome 1	Forward	1981376	5.104	3.239	23.996	10.7797	25.152	0	0	8.384	0.777761	1981480		BCAL1794	B4E9X5	hypothetical protein
Chromossome 1	Forward	1981498	9.431	10.078	17.72	12.4097	17.966	0	0	5.98867	0.482581	1981623		BCAL1795	B4E9X6	putative ATPase
Chromossome 1	Forward	1993716	3.107	3.239	7.752	4.69933	0	10.085	0	3.36167	0.71535	1993750		BCAL1808	B4E9Y9	hypothetical protein
Chromossome 1	Forward	2003426	17.087	16.917	6.399	13.4677	61.084	25.213	0	28.7657	2.13591	2003455		BCAL1814	B4EAB2	MerR family regulatory protein	up
Chromossome 1	Forward	2007831	97.528	62.15	78.878	79.5187	34.135	35.299	0	23.1447	0.29106	2007865		BCAL1818	B4EAB7	metallo-beta-lactamase superfamily protein	down
Chromossome 1	Forward	2024406	124.6	105.943	255.338	161.96	73.661	90.768	45.733	70.054	0.432538	2024467		BCAL1832	B4EAD1	hypothetical protein	down
Chromossome 1	Forward	2035210	3.994	4.679	9.106	5.92633	5.39	0	0	1.79667	0.303167	2035424		BCAL1844	B4EAE3	hypothetical protein
Chromossome 1	Forward	2049233	2.219	0	91.922	31.3803	14.373	15.128	68.6	32.7003	1.04206	2049368	b	BCAL1857	B4EAF6	hypothetical protein
Chromossome 1	Forward	2049363	0	2.4	4.184	2.19467	26.949	10.085	0	12.3447	5.62485	2049368	a	BCAL1857	B4EAF6	hypothetical protein
Chromossome 1	Forward	2058369	55.92	61.19	101.274	72.7947	82.644	50.427	160.066	97.7123	1.3423	2058456	b	BCAL1866	B4EAG5	putative lipoprotein
Chromossome 1	Forward	2058427	12.094	14.638	18.827	15.1863	26.949	0	0	8.983	0.591519	2058456	a	BCAL1866	B4EAG5	putative lipoprotein
Chromossome 1	Forward	2084122	29.735	37.074	28.426	31.745	134.745	196.665	91.466	140.959	4.44034	2084299	b	BCAL1888	B4EAX3	hypothetical protein	up
Chromossome 1	Forward	2084233	144.239	104.624	436.227	228.363	353.93	186.579	137.199	225.903	0.989225	2084299	a	BCAL1888	B4EAX3	hypothetical protein
Chromossome 1	Forward	2086519	2.774	0	3.322	2.032	0	0	0	0	0	2086704		BCAL1890	B4EAX5	endonuclease/exonuclease/phosphatase family protein
Chromossome 1	Forward	2089676	4.105	4.439	8.983	5.84233	0	0	0	0	0	2089713		QU43_RS63756	0	double-hairpin RNA ncS62
Chromossome 1	Forward	2097322	93.089	101.864	440.903	211.952	332.371	115.982	22.867	157.073	0.74108	2097562	b	BCAL1900	B4EAY5	thioredoxin
Chromossome 1	Forward	2097413	5.77	6.959	21.042	11.257	39.525	40.341	68.6	49.4887	4.39626	2097562	a	BCAL1900	B4EAY5	thioredoxin	up
Chromossome 1	Forward	2097990	20.859	14.998	22.888	19.5817	53.898	35.299	91.466	60.221	3.07538	2098084		BCAL1901	B4EAY7	transcription termination factor Rho	up
Chromossome 1	Forward	2102443	139.579	233.603	119.24	164.141	880.334	3131.51	3132.72	2381.52	14.509	2102558	b	BCAL1905	B4EAZ1	50S ribosomal protein L31 type B	up
Chromossome 1	Forward	2102455	0	3.599	2.461	2.02	0	15.128	0	5.04267	2.49637	2102558	a	BCAL1905	B4EAZ1	50S ribosomal protein L31 type B
Chromossome 1	Forward	2102816	3.329	4.079	7.383	4.93033	0	0	0	0	0	2102949		BCAL1906	B4EAZ2	hypothetical protein
Chromossome 1	Forward	2112751	22.191	20.757	47.745	30.231	25.152	5.043	0	10.065	0.332936	2112783		BCAL1914	B4EB00	acetoin catabolism regulatory protein
Chromossome 1	Forward	2115636	4.771	5.039	8.245	6.01833	3.593	0	0	1.19767	0.199003	2115847	b	BCAL1917	B4EB03	hypothetical protein
Chromossome 1	Forward	2115772	0	3.479	2.461	1.98	12.576	65.555	0	26.0437	13.1534	2115847	a	BCAL1917	B4EB03	hypothetical protein	up
Chromossome 1	Forward	2120545	17.42	15.478	61.527	31.475	5.39	40.341	0	15.2437	0.48431	2120767		BCAL1921	B4EB07	hypothetical protein
Chromossome 1	Forward	2127800	14.313	10.078	28.918	17.7697	10.78	40.341	0	17.0403	0.958956	2127945		BCAL1928	B4EB14	hypothetical protein
Chromossome 1	Forward	2129881	14.424	10.918	0	8.44733	0	0	0	0	0	2130133		BCAL1930	B4EB16	SMR family transporter protein
Chromossome 1	Forward	2131791	4.549	4.079	10.583	6.40367	25.152	0	0	8.384	1.30925	2131793		BCAL1932	B4EB18	Undecaprenyl-phosphate 4-deoxy-4-formamido-L-arabinose transferase
Chromossome 1	Forward	2133648	508.386	385.859	726.635	540.293	517.421	474.013	274.399	421.944	0.780954	2133771		BCAL1934	B4EB20	putative UDP-4Ã¢â‚¬Â²-keto-5Ã¢â‚¬Â²-carboxypentose decarboxylase
Chromossome 1	Forward	2138582	3.329	3.12	7.137	4.52867	28.746	5.043	0	11.263	2.48705	2138683	c	BCAL1938	B4EB24	family C40 cysteine peptidase
Chromossome 1	Forward	2138594	2.108	4.199	5.414	3.907	23.356	5.043	0	9.46633	2.42292	2138683	b	BCAL1938	B4EB24	family C40 cysteine peptidase
Chromossome 1	Forward	2138635	7.545	7.439	15.505	10.163	95.22	5.043	22.867	41.0433	4.03851	2138683	a	BCAL1938	B4EB24	family C40 cysteine peptidase	up
Chromossome 1	Forward	2147668	38.39	284.595	17.105	113.363	80.847	60.512	137.199	92.8527	0.819071	2147710		BCAL1949	B4EBH7	glyoxylate carboligase
Chromossome 1	Forward	2151618	44.714	83.147	30.148	52.6697	84.44	287.433	251.532	207.802	3.94538	2151733		BCAL1952	B4EBI0	LysM domain/BON superfamily protein	up
Chromossome 1	Forward	2153462	4.105	2.76	14.274	7.04633	10.78	161.366	251.532	141.226	20.0425	2153589	b	BCAL1954	B4EBI2	hypothetical protein	up
Chromossome 1	Forward	2153503	14.535	15.957	16.612	15.7013	8.983	0	91.466	33.483	2.13249	2153589	a	BCAL1954	B4EBI2	hypothetical protein	up
Chromossome 1	Forward	2154058	281.043	274.757	312.927	289.576	111.389	80.683	22.867	71.6463	0.247418	2154139		BCAL1955	B4EBI3	hypothetical protein	down
Chromossome 1	Forward	2164260	15.644	19.077	29.656	21.459	141.931	100.854	68.6	103.795	4.8369	2164300		BCAL1966	B4EBJ4	tRNA-modifying protein YgfZ	up
Chromossome 1	Forward	2170919	13.98	10.558	16.981	13.8397	113.186	40.341	22.867	58.798	4.24851	2171210		BCAL1974	B4EBK2	putative lipoprotein	up
Chromossome 1	Forward	2181157	3.772	4.439	7.629	5.28	16.169	20.171	22.867	19.7357	3.73782	2181176		BCAL1981	B4EBK8	hypothetical protein
Chromossome 1	Forward	2183602	3.218	2.88	3.322	3.14	0	15.128	0	5.04267	1.60594	2183882		BCAL1984	B4EBL1	BolA-like protein
Chromossome 1	Forward	2190040	2.219	6.239	2.83	3.76267	0	70.598	45.733	38.777	10.3057	2190108		BCAL1988	B4EBL5	putative D-amino acid dehydrogenase small subunit	up
Chromossome 1	Forward	2195349	25.519	19.437	232.696	92.5507	12.576	40.341	137.199	63.372	0.684728	2195521		BCAL1992	B4EBL9	putative acyl-CoA thioesterase
Chromossome 1	Forward	2205365	18.862	16.317	10.214	15.131	30.542	35.299	22.867	29.5693	1.95422	2205571		BCAL1998	B4EBM5	putative kinase
Chromossome 1	Forward	2206722	241.211	170.973	264.813	225.666	89.83	20.171	68.6	59.5337	0.263814	2206779		BCAL1999	B4EBM6	MarR family regulatory protein	down
Chromossome 1	Forward	2213449	138.913	176.132	197.379	170.808	176.067	85.726	22.867	94.8867	0.555517	2213485		BCAL2005	B4EBN2	hypothetical protein
Chromossome 1	Forward	2218784	4.993	5.159	12.059	7.40367	0	5.043	0	1.681	0.22705	2218945	b	BCAL2011	B4EC18	osmolarity response regulator
Chromossome 1	Forward	2218883	27.96	25.556	26.703	26.7397	436.574	70.598	0	169.057	6.32234	2218945	a	BCAL2011	B4EC18	osmolarity response regulator	up
Chromossome 1	Forward	2221112	9.764	3.959	7.137	6.95333	0	10.085	45.733	18.606	2.67584	2221263	c	BCAL2013	B4EC20	AhpC/TSA family protein
Chromossome 1	Forward	2221188	14.202	12.838	49.714	25.5847	30.542	20.171	0	16.9043	0.660721	2221263	b	BCAL2013	B4EC20	AhpC/TSA family protein
Chromossome 1	Forward	2221257	2.663	2.4	4.676	3.24633	0	0	0	0	0	2221263	a	BCAL2013	B4EC20	AhpC/TSA family protein
Chromossome 1	Forward	2223817	4.882	4.919	7.383	5.728	8.983	10.085	0	6.356	1.10964	2223849		BCAL2017	B4EC24	transcription-repair coupling factor
Chromossome 1	Forward	2227428	76.003	75.708	153.203	101.638	224.575	146.238	160.066	176.96	1.74108	2227448		BCAL2018	B4EC25	acetylornithine deacetylase
Chromossome 1	Forward	2233127	6.657	9.119	6.522	7.43267	0	35.299	0	11.7663	1.58306	2233378	d	BCAL2022	B4EC29	PspA/IM30 family protein
Chromossome 1	Forward	2233169	32.731	38.274	63.988	44.9977	77.254	221.878	114.333	137.822	3.06286	2233378	c	BCAL2022	B4EC29	PspA/IM30 family protein	up
Chromossome 1	Forward	2233180	48.708	37.794	39.377	41.9597	0	0	45.733	15.2443	0.363309	2233378	b	BCAL2022	B4EC29	PspA/IM30 family protein
Chromossome 1	Forward	2233301	13.536	14.878	5.168	11.194	0	5.043	68.6	24.5477	2.19293	2233378	a	BCAL2022	B4EC29	PspA/IM30 family protein	up
Chromossome 1	Forward	2235481	48.486	61.43	36.301	48.739	474.302	660.592	320.132	485.009	9.95114	2235571		BCAL2024	B4EC31	large-conductance mechanosensitive channel	up
Chromossome 1	Forward	2236143	2668.41	1903.98	2617.98	2396.79	1681.62	655.549	548.797	961.988	0.401365	2236291	b	BCAL2025	B4EC32	hypothetical protein	down
Chromossome 1	Forward	2236259	222.793	189.21	196.395	202.799	143.728	35.299	45.733	74.92	0.369429	2236291	a	BCAL2025	B4EC32	hypothetical protein	down
Chromossome 1	Forward	2237802	50.705	54.591	21.658	42.318	23.356	0	0	7.78533	0.183972	2237877		BCAL2027	B4EC34	hypothetical protein
Chromossome 1	Forward	2241092	53.368	38.994	71.987	54.783	62.881	5.043	0	22.6413	0.413291	2241253		BCAL2030	B4EC37	putative purine catabolism-related protein	down
Chromossome 1	Forward	2245733	2.996	2.88	0	1.95867	0	5.043	0	1.681	0.858237	2245883		BCAL2036	B4EC43	LysR family regulatory protein
Chromossome 1	Forward	2257457	3.883	2.52	2.707	3.03667	8.983	5.043	0	4.67533	1.53963	2257480		BCAL2048	B4EC55	GntR family regulatory protein
Chromossome 1	Forward	2264805	2.996	4.079	6.153	4.40933	14.373	25.213	0	13.1953	2.99259	2264838		BCAL2056	B4EC63	putative dehydrogenase
Chromossome 1	Forward	2276286	10.984	11.518	16.243	12.915	3.593	5.043	22.867	10.501	0.813086	2276313		BCAL2068	B4EC75	hypothetical protein
Chromossome 1	Forward	2278159	88.097	100.424	161.078	116.533	499.455	519.397	525.931	514.928	4.41873	2278186		BCAL2071	B4EC78	SsrA-binding protein	up
Chromossome 1	Forward	2282973	6.213	5.279	7.752	6.41467	14.373	0	0	4.791	0.746882	2283177		BCAL2075	B4EC82	hypothetical protein
Chromossome 1	Forward	2300077	57.474	63.83	105.95	75.7513	355.727	166.409	205.799	242.645	3.20318	2300103		BCAL2092	B4ECN2	methionine aminopeptidase	up
Chromossome 1	Forward	2315486	174.64	118.061	482.126	258.276	71.864	50.427	182.932	101.741	0.393924	2315678		BCAL2101	B4ECP1	2,3,4,5-tetrahydropyridine-2,6-carboxylate N-succinyltransferase	down
Chromossome 1	Forward	2316224	2.552	2.64	4.676	3.28933	0	0	0	0	0	2316505		BCAL2102	B4ECP2	ArsC family protein
Chromossome 1	Forward	2319080	11.317	12.118	13.044	12.1597	0	0	45.733	15.2443	1.25368	2319149		BCAL2105	B4ECP5	cardiolipin synthetase
Chromossome 1	Forward	2321242	49.041	46.793	75.432	57.0887	59.288	131.11	205.799	132.066	2.31334	2321263		BCAL2107	B4ECP7	ABC transporter ATP-binding protein	up
Chromossome 1	Forward	2326273	3.44	2.52	7.999	4.653	19.763	0	45.733	21.832	4.69203	2326478	c	BCAL2111	B4ECQ1	lysophospholipid transporter LplT	up
Chromossome 1	Forward	2326368	33.508	29.395	154.679	72.5273	370.1	257.177	114.333	247.203	3.40842	2326478	b	BCAL2111	B4ECQ1	lysophospholipid transporter LplT	up
Chromossome 1	Forward	2326391	114.725	114.342	174.368	134.478	535.387	544.61	388.731	489.576	3.64056	2326478	a	BCAL2111	B4ECQ1	lysophospholipid transporter LplT	up
Chromossome 1	Forward	2327800	13.98	14.758	21.904	16.8807	30.542	0	0	10.1807	0.603096	2327844		BCAL2112	B4ECQ2	phosphomethylpyrimidine kinase
Chromossome 1	Forward	2332038	344.065	304.272	234.172	294.17	1660.06	1815.37	1143.33	1539.58	5.23366	2332064		BCAL2116	B4ECQ7	putative acyl-CoA-binding protein	up
Chromossome 1	Forward	2332405	8.1	16.797	16.981	13.9593	34.135	146.238	68.6	82.991	5.9452	2332691	b	BCAL2117	B4ECQ8	putative ATP-dependent RNA helicase	up
Chromossome 1	Forward	2332448	0	3	3.569	2.18967	0	0	0	0	0	2332691	a	BCAL2117	B4ECQ8	putative ATP-dependent RNA helicase
Chromossome 1	Forward	2334530	2674.07	1463.89	1016.67	1718.21	4572.35	332.817	114.333	1673.17	0.973782	2334626	e	BCAL2118	B4ECQ9	isocitrate lyase
Chromossome 1	Forward	2334573	10.43	6.359	16.12	10.9697	0	0	0	0	0	2334626	d	BCAL2118	B4ECQ9	isocitrate lyase
Chromossome 1	Forward	2334586	3.107	4.319	12.552	6.65933	0	0	0	0	0	2334626	c	BCAL2118	B4ECQ9	isocitrate lyase
Chromossome 1	Forward	2334602	0	3.479	28.056	10.5117	0	0	0	0	0	2334626	b	BCAL2118	B4ECQ9	isocitrate lyase
Chromossome 1	Forward	2334619	4.438	3	11.321	6.253	0	0	0	0	0	2334626	a	BCAL2118	B4ECQ9	isocitrate lyase
Chromossome 1	Forward	2337779	4.771	47.872	0	17.5477	0	30.256	0	10.0853	0.574739	2337805		BCAL2121	B4ECR2	putative dehalogenase
Chromossome 1	Forward	2341011	2.108	0	2.953	1.687	0	0	0	0	0	2341038		BCAL2124	B4ECR5	AraC family regulatory protein
Chromossome 1	Forward	2377126	35.061	43.073	123.793	67.309	82.644	10.085	0	30.9097	0.45922	2377151	b	BCAL2151	B4ED74	hypothetical protein	down
Chromossome 1	Forward	2377142	5.215	8.519	6.399	6.711	12.576	20.171	22.867	18.538	2.76233	2377151	a	BCAL2151	B4ED74	hypothetical protein
Chromossome 1	Forward	2381892	18.973	17.757	29.41	22.0467	16.169	5.043	0	7.07067	0.320714	2382131	b	BCAL2157	B4ED80	SuhB
Chromossome 1	Forward	2381986	55.476	65.27	117.394	79.38	547.963	463.927	754.596	588.829	7.41785	2382131	a	BCAL2157	B4ED80	SuhB	up
Chromossome 1	Forward	2385642	10.762	13.558	21.165	15.1617	34.135	50.427	91.466	58.676	3.87002	2385670		BCAL2160	B4ED83	DNA mismatch repair protein MutS	up
Chromossome 1	Forward	2390000	3.329	3.719	6.768	4.60533	0	0	0	0	0	2390134		BCAL2163	B4ED86	Cupin superfamily protein
Chromossome 1	Forward	2401084	46.156	65.87	69.649	60.5583	255.117	388.287	297.265	313.556	5.17776	2401165		BCAL2175	B4ED97	hypothetical protein	up
Chromossome 1	Forward	2402715	2.33	4.079	4.922	3.777	5.39	15.128	0	6.83933	1.81078	2402803		BCAL2177	B4ED99	putative lipoprotein
Chromossome 1	Forward	2417433	23.411	29.155	11.813	21.4597	229.965	665.635	754.596	550.065	25.6325	2417463		BCAL2189	B4EDB1	peptide chain release factor 2	up
Chromossome 1	Forward	2420356	6.657	6.839	0	4.49867	25.152	0	0	8.384	1.86366	2420461		BCAL2191	B4EDB3	hypothetical protein
Chromossome 1	Forward	2430655	109.51	56.031	83.677	83.0727	370.1	196.665	22.867	196.544	2.36593	2430692		BCAL2204	B4EDT3	IclR family regulatory protein	up
Chromossome 1	Forward	2433343	29.07	55.191	33.102	39.121	531.794	1149.73	3086.98	1589.5	40.6304	2433436		BCAL2206	B4EDT5	phasin-like protein	up
Chromossome 1	Forward	2440904	5.326	5.279	10.952	7.18567	0	0	22.867	7.62233	1.06077	2440930		BCAL2210	B4EDT9	two-component regulatory system, sensor kinase protein
Chromossome 1	Forward	2443225	22.302	17.517	8.368	16.0623	0	0	0	0	0	2443443	d	BCAL2211	B4EDU0	two-component regulatory system, response regulator protein
Chromossome 1	Forward	2443269	16.088	15.598	7.26	12.982	0	0	0	0	0	2443443	c	BCAL2211	B4EDU0	two-component regulatory system, response regulator protein
Chromossome 1	Forward	2443292	95.752	119.381	17.597	77.5767	0	0	0	0	0	2443443	b	BCAL2211	B4EDU0	two-component regulatory system, response regulator protein
Chromossome 1	Forward	2443437	3.55	4.919	5.784	4.751	0	0	0	0	0	2443443	a	BCAL2211	B4EDU0	two-component regulatory system, response regulator protein
Chromossome 1	Forward	2445357	18.973	13.318	17.966	16.7523	64.678	25.213	0	29.9637	1.78863	2445429		BCAL2213	B4EDU2	oligopeptidase A
Chromossome 1	Forward	2461236	31.843	30.475	35.317	32.545	163.491	191.622	205.799	186.971	5.74499	2461262		BCAL2225	B4EDV4	hypothetical protein	up
Chromossome 1	Forward	2477603	74.227	81.347	34.947	63.507	129.355	211.793	274.399	205.182	3.23086	2477610		BCALr2236	0	tRNA-Val	up
Chromossome 1	Forward	2494702	5.77	4.439	75.063	28.424	0	0	22.867	7.62233	0.268165	2494744		BCAL2251	B4EDY0	major facilitator superfamily protein
Chromossome 1	Forward	2511293	6.435	3.239	5.045	4.90633	0	0	0	0	0	2511400		BCAL2265	B4EEK4	hypothetical protein
Chromossome 1	Forward	2525341	32.509	27.236	31.01	30.2517	26.949	20.171	0	15.7067	0.5192	2525354		BCAL2278	B4E764	IS1356 transposase
Chromossome 1	Forward	2533003	29.513	31.675	25.349	28.8457	39.525	55.47	45.733	46.9093	1.62622	2533008		BCALr2281	0	tRNA-Ser
Chromossome 1	Forward	2537900	6.879	4.079	7.014	5.99067	8.983	15.128	0	8.037	1.34159	2537923		BCAL2285	B4EEM4	hypothetical protein
Chromossome 1	Forward	2541056	2.108	3.599	16.12	7.27567	0	0	0	0	0	2541291	b	BCAL2288	B4EEM7	bacterioferritin
Chromossome 1	Forward	2541262	48.819	98.145	29.902	58.9553	32.339	85.726	0	39.355	0.667539	2541291	a	BCAL2288	B4EEM7	bacterioferritin
Chromossome 1	Forward	2542786	1019.32	761.16	851.166	877.217	1546.87	1306.06	640.263	1164.4	1.32738	2542812		BCAL2290	B4EEM9	putative bacterioferritin ferredoxin protein
Chromossome 1	Forward	2546668	13.425	8.279	17.228	12.9773	21.559	15.128	0	12.229	0.942335	2546712		BCAL2295	B4EEN4	putative chromosome condensation protein
Chromossome 1	Forward	2548277	13.314	11.638	7.999	10.9837	0	0	0	0	0	2548306		BCAL2297	B4EEN6	Hemin uptake protein HemP
Chromossome 1	Forward	2548464	2.219	4.079	6.768	4.35533	0	0	0	0	0	2548559		QU43_RS48121	0	small regulatory ncRNA ncS63
Chromossome 1	Forward	2554377	2.774	0	3.692	2.15533	21.559	0	0	7.18633	3.33421	2554639	b	BCAL2303	B4EEP2	aromatic amino acid aminotransferase
Chromossome 1	Forward	2554543	4.438	3.599	10.337	6.12467	5.39	5.043	0	3.47767	0.567813	2554639	a	BCAL2303	B4EEP2	aromatic amino acid aminotransferase
Chromossome 1	Forward	2556886	52.037	36.354	18.95	35.7803	0	0	0	0	0	2556911		BCAL2305	B4EEP4	putative potassium channel subunit
Chromossome 1	Forward	2560276	0	2.64	2.092	1.57733	0	5.043	0	1.681	1.06572	2560294		BCAL2310	B4E5I8	transposase
Chromossome 1	Forward	2567319	75.781	72.829	79.616	76.0753	249.727	151.281	228.666	209.891	2.75899	2567349		BCAL2313	B4EEQ1	hypothetical protein	up
Chromossome 1	Forward	2568700	3.107	0	7.506	3.53767	10.78	0	0	3.59333	1.01574	2568782		BCAL2314	B4EEQ2	LuxR superfamily regulatory protein
Chromossome 1	Forward	2570480	14.202	10.798	15.136	13.3787	104.203	105.896	114.333	108.144	8.08332	2570512		BCAL2316	B4EEQ4	hypothetical protein	up
Chromossome 1	Forward	2573339	3.661	5.279	5.784	4.908	0	5.043	0	1.681	0.342502	2573390		BCAL2319	B4EEQ7	hypothetical protein
Chromossome 1	Forward	2575797	7.767	10.438	8.245	8.81667	21.559	0	0	7.18633	0.815085	2575992	b	BCAL2322	B4EER0	enoyl-CoA hydratase
Chromossome 1	Forward	2575883	107.846	80.387	236.387	141.54	361.117	171.451	182.932	238.5	1.68504	2575992	a	BCAL2322	B4EER0	enoyl-CoA hydratase
Chromossome 1	Forward	2576952	4.549	4.439	2.83	3.93933	12.576	0	0	4.192	1.06414	2577004		BCAL2323	B4EER1	putative glutathione S-transferase
Chromossome 1	Forward	2604570	94.976	88.066	186.181	123.074	34.135	60.512	68.6	54.4157	0.442137	2604593		BCAL2351	B4E5M9	putative lipoprotein	down
Chromossome 1	Forward	2605204	80.774	66.59	42.577	63.3137	0	0	0	0	0	2605489	b	BCAL2352	B4E5N0	putative carbonic anhydrase
Chromossome 1	Forward	2605407	38.612	63.71	53.775	52.0323	44.915	45.384	45.733	45.344	0.871458	2605489	a	BCAL2352	B4E5N0	putative carbonic anhydrase
Chromossome 1	Forward	2615102	37.946	47.153	29.779	38.2927	75.457	332.817	320.132	242.802	6.34069	2615164		BCAL2360	B4E5N8	RNA polymerase factor sigma-70	up
Chromossome 1	Forward	2615606	32.842	32.035	148.157	71.0113	427.591	1744.77	2103.72	1425.36	20.0723	2615724		BCAL2361	B4E5N9	hypothetical protein	up
Chromossome 1	Forward	2620323	134.919	212.967	181.259	176.382	1119.28	700.933	525.931	782.049	4.43384	2620410		BCAL2367	B4E5P5	TetR family regulatory protein	up
Chromossome 1	Forward	2622641	0	3.239	0	1.07967	16.169	30.256	0	15.475	14.3331	2622759	b	BCAL2370	B4E5P8	hypothetical protein
Chromossome 1	Forward	2622654	261.96	269.958	106.073	212.664	528.2	1275.8	1257.66	1020.55	4.79891	2622759	a	BCAL2370	B4E5P8	hypothetical protein	up
Chromossome 1	Forward	2630589	5.548	2.88	4.922	4.45	3.593	0	68.6	24.0643	5.40772	2630851	b	BCAL2377a	B4E5Q5	putative transposase	up
Chromossome 1	Forward	2630692	34.395	27.236	62.635	41.422	41.322	20.171	22.867	28.12	0.678866	2630851	a	BCAL2377a	B4E5Q5	putative transposase
Chromossome 1	Forward	2643387	4.771	6.959	5.414	5.71467	32.339	0	22.867	18.402	3.22014	2643484	b	BCAL2387	B4E5R5	uracil phosphoribosyltransferase
Chromossome 1	Forward	2643419	42.717	37.434	55.99	45.3803	53.898	40.341	0	31.413	0.692216	2643484	a	BCAL2387	B4E5R5	uracil phosphoribosyltransferase
Chromossome 1	Forward	2644245	128.927	171.333	157.879	152.713	353.93	302.561	297.265	317.919	2.0818	2644353		BCAL2388	B4E5R6	hypothetical protein	up
Chromossome 1	Forward	2646535	2.885	4.679	5.168	4.244	0	5.043	0	1.681	0.396089	2646585		BCAL2390	B4E5R8	coproporphyrinogen III oxidase
Chromossome 1	Forward	2648229	234.221	130.659	122.07	162.317	77.254	25.213	22.867	41.778	0.257386	2648253	b	BCAL2392	B4E5S0	hypothetical protein	down
Chromossome 1	Forward	2648249	5.437	5.159	4.43	5.00867	0	0	0	0	0	2648253	a	BCAL2392	B4E5S0	hypothetical protein
Chromossome 1	Forward	2649172	11.317	9.838	14.643	11.9327	32.339	15.128	22.867	23.4447	1.96475	2649237		BCAL2394	B4E5S2	Maf-like protein
Chromossome 1	Forward	2652056	23.633	30.115	9.106	20.9513	19.763	40.341	0	20.0347	0.956248	2652280		BCAL2397	B4E5S5	putative lipoprotein
Chromossome 1	Forward	2657076	48.597	43.433	42.946	44.992	201.219	75.64	137.199	138.019	3.06764	2657099		BCAL2402	B4E6C8	putative LPS biosynthesis-related protein	up
Chromossome 1	Forward	2669663	27.627	24.116	33.471	28.4047	152.711	206.75	45.733	135.065	4.75502	2669737		BCAL2410	B4E6D6	rhodanese superfamily protein	up
Chromossome 1	Forward	2675778	13.092	10.798	16.981	13.6237	102.406	40.341	22.867	55.2047	4.05212	2675859		BCAL2416	B4E6E2	putative lipoprotein	up
Chromossome 1	Forward	2682401	43.604	26.276	89.83	53.2367	50.305	20.171	22.867	31.1143	0.584453	2682617		BCAL2419	B4E6E5	glycosyl hydrolases family protein
Chromossome 1	Forward	2688512	162.102	181.891	244.14	196.044	255.117	267.262	342.998	288.459	1.4714	2688582		BCAL2424	B4E6F0	ferredoxin
Chromossome 1	Forward	2692843	62.466	93.465	165.139	107.023	569.522	332.817	525.931	476.09	4.44847	2692854		BCAL2430	B4E6F6	putative ATPase	up
Chromossome 1	Forward	2697442	34.395	37.914	6.03	26.113	3.593	5.043	0	2.87867	0.110239	2697547		BCAL2434	B4E6G0	glyoxalase/bleomycin resistance protein/dioxygenase superfamily protein
Chromossome 1	Forward	2701611	38.833	37.674	58.451	44.986	34.135	30.256	0	21.4637	0.477119	2701636		BCAL2439	B4E6G5	hypothetical protein	down
Chromossome 1	Forward	2709451	27.183	32.635	28.918	29.5787	105.999	186.579	91.466	128.015	4.32794	2709581		BCAL2446	B4E6H2	putative aminotransferase	up
Chromossome 1	Forward	2712214	54.145	41.513	20.304	38.654	75.457	10.085	0	28.514	0.737673	2712345	b	BCAL2449	B4E6H5	putative cyclic-di-GMP signaling protein
Chromossome 1	Forward	2712253	26.407	24.116	19.32	23.281	61.084	25.213	0	28.7657	1.23559	2712345	a	BCAL2449	B4E6H5	putative cyclic-di-GMP signaling protein
Chromossome 1	Forward	2714853	74.116	65.75	150.618	96.828	82.644	60.512	0	47.7187	0.492819	2714922		BCAL2450	B4E6H6	putative metal transport integral membrane protein	down
Chromossome 1	Forward	2726081	21.303	22.556	17.966	20.6083	0	40.341	22.867	21.0693	1.02237	2726137		BCALr2458	0	tRNA-Arg
Chromossome 1	Forward	2729964	14.535	12.718	23.38	16.8777	10.78	20.171	22.867	17.9393	1.0629	2729994		BCAL2465	B4E731	TetR family regulatory protein
Chromossome 1	Forward	2731266	6.657	6.839	386.636	133.377	3.593	126.067	68.6	66.0867	0.495486	2731283		BCAL2467	B4E733	putative lipoprotein	down
Chromossome 1	Forward	2732313	50.484	49.672	71.495	57.217	113.186	156.323	274.399	181.303	3.16869	2732330		BCAL2469	B4E735	hypothetical protein	up
Chromossome 1	Forward	2736807	25.408	28.076	30.641	28.0417	32.339	20.171	114.333	55.6143	1.98327	2736902	b	BCAL2473	B4E739	putative lipoprotein
Chromossome 1	Forward	2736888	64.131	102.464	82.077	82.8907	788.707	1028.71	868.929	895.448	10.8028	2736902	a	BCAL2473	B4E739	putative lipoprotein	up
Chromossome 1	Forward	2741505	25.186	34.315	26.334	28.6117	12.576	30.256	0	14.2773	0.499004	2741643	b	BCAL2478	B4E5J1	putative integrase
Chromossome 1	Forward	2741549	35.172	45.713	34.086	38.3237	64.678	60.512	22.867	49.3523	1.28778	2741643	a	BCAL2478	B4E5J1	putative integrase
Chromossome 1	Forward	2744983	6.879	4.439	3.815	5.04433	17.966	5.043	0	7.66967	1.52045	2745007		BCAL2480b	B4E6L4	putative transposase
Chromossome 1	Forward	2757113	67.903	56.511	91.429	71.9477	66.474	40.341	22.867	43.2273	0.600816	2757141		BCAL2490	B4E757	LysR family regulatory protein
Chromossome 1	Forward	2791899	0	3.12	3.938	2.35267	0	0	0	0	0	2792132	c	BCAL2524	B4E790	AraC family regulatory protein
Chromossome 1	Forward	2791962	2.663	3.359	4.307	3.443	5.39	0	0	1.79667	0.521832	2792132	b	BCAL2524	B4E790	AraC family regulatory protein
Chromossome 1	Forward	2792096	5.326	6.119	13.782	8.409	0	0	0	0	0	2792132	a	BCAL2524	B4E790	AraC family regulatory protein
Chromossome 1	Forward	2798843	2.663	2.52	6.522	3.90167	16.169	0	0	5.38967	1.38138	2798869		BCAL2530	B4E7N0	hypothetical protein
Chromossome 1	Forward	2799205	6.435	7.919	9.229	7.861	5.39	10.085	22.867	12.7807	1.62583	2799303		BCAL2531	B4E7N1	hypothetical protein
Chromossome 1	Forward	2799481	383.786	307.872	535.901	409.186	222.778	196.665	22.867	147.437	0.360317	2799504		BCAL2532	B4E7N2	hypothetical protein	down
Chromossome 1	Forward	2802999	2.552	0	2.461	1.671	0	0	0	0	0	2803111	e	BCAL2537	B4E7N6	LysR family regulatory protein
Chromossome 1	Forward	2803043	39.943	30.835	38.024	36.2673	16.169	5.043	22.867	14.693	0.40513	2803111	d	BCAL2537	B4E7N6	LysR family regulatory protein
Chromossome 1	Forward	2803068	3.218	0	3.199	2.139	8.983	0	0	2.99433	1.39988	2803111	c	BCAL2537	B4E7N6	LysR family regulatory protein
Chromossome 1	Forward	2803080	34.063	22.077	13.044	23.0613	10.78	0	0	3.59333	0.155816	2803111	b	BCAL2537	B4E7N6	LysR family regulatory protein
Chromossome 1	Forward	2803096	3.883	0	3.322	2.40167	0	0	0	0	0	2803111	a	BCAL2537	B4E7N6	LysR family regulatory protein
Chromossome 1	Forward	2807776	0	2.64	2.461	1.70033	0	0	0	0	0	2807949		BCAL2542	B4E7P1	isopropylmalate isomerase large subunit
Chromossome 1	Forward	2810128	94.865	63.47	97.336	85.2237	44.915	15.128	0	20.0143	0.234845	2810152		BCAL2544	B4E7P3	TetR family regulatory protein	down
Chromossome 1	Forward	2810828	0	2.4	2.461	1.62033	0	0	0	0	0	2810917		BCAL2545	B4E7P4	major facilitator superfamily protein
Chromossome 1	Forward	2823133	29.292	20.757	42.823	30.9573	3.593	10.085	22.867	12.1817	0.393499	2823186		BCAL2561	B4E7Q8	LysR family regulatory protein
Chromossome 1	Forward	2827163	5.215	3.959	2.707	3.96033	0	0	0	0	0	2827324	b	BCAL2565	B4E7R2	hypothetical protein
Chromossome 1	Forward	2827322	3.661	4.319	4.307	4.09567	0	0	0	0	0	2827324	a	BCAL2565	B4E7R2	hypothetical protein
Chromossome 1	Forward	2827877	10.319	10.078	22.027	14.1413	46.712	15.128	0	20.6133	1.45767	2827887		BCAL2566	B4E7R3	hypothetical protein
Chromossome 1	Forward	2828727	3.772	3.719	3.692	3.72767	0	0	0	0	0	2828756		BCAL2567	B4E7R4	hypothetical protein
Chromossome 1	Forward	2831124	5.88	0	4.553	3.47767	0	0	0	0	0	2831183		BCAL2570	B4E7R7	AraC family regulatory protein
Chromossome 1	Forward	2838816	56.253	34.675	93.152	61.36	34.135	30.256	22.867	29.086	0.474022	2838836		BCAL2579	B4E7S5	LysR family regulatory protein	down
Chromossome 1	Forward	2842166	6.324	4.439	40.608	17.1237	0	0	0	0	0	2842269	b	BCAL2584	B4E7S9	metallo-beta-lactamase superfamily protein
Chromossome 1	Forward	2842204	22.412	13.438	42.208	26.0193	10.78	5.043	22.867	12.8967	0.495657	2842269	a	BCAL2584	B4E7S9	metallo-beta-lactamase superfamily protein
Chromossome 1	Forward	2849936	0	3.239	3.199	2.146	7.186	5.043	0	4.07633	1.8995	2849954		BCAL2592	B4E5I8	transposase
Chromossome 1	Forward	2852962	34.728	25.436	62.512	40.892	25.152	15.128	0	13.4267	0.328345	2853121		BCAL2595	B4E5Q5	putative transposase
Chromossome 1	Forward	2863403	22.856	31.555	54.267	36.226	0	0	0	0	0	2863502		BCAL2604	B4E7U3	hypothetical protein
Chromossome 1	Forward	2865993	4.882	2.04	222.236	76.386	8.983	0	22.867	10.6167	0.138987	2866061		BCAL2607	B4E7U6	hypothetical protein
Chromossome 1	Forward	2867524	7.212	6.719	14.89	9.607	21.559	0	0	7.18633	0.748031	2867756	b	BCAL2609	B4E7U8	periplasmic histidine-binding protein
Chromossome 1	Forward	2867621	3.994	6.599	3.446	4.67967	14.373	50.427	22.867	29.2223	6.24453	2867756	a	BCAL2609	B4E7U8	periplasmic histidine-binding protein	up
Chromossome 1	Forward	2872901	2.774	4.199	91.798	32.9237	68.271	231.964	91.466	130.567	3.96575	2873126		BCAL2615	B4E8A9	putative exported outer membrane porin protein	up
Chromossome 1	Forward	2880127	5.548	4.919	10.583	7.01667	19.763	0	0	6.58767	0.93886	2880258	b	BCAL2620	B4E8B4	AraC family regulatory protein
Chromossome 1	Forward	2880141	39.943	31.435	8.614	26.664	8.983	0	0	2.99433	0.112299	2880258	a	BCAL2620	B4E8B4	AraC family regulatory protein
Chromossome 1	Forward	2881321	3.994	2.52	0	2.17133	5.39	0	0	1.79667	0.827449	2881342		BCAL2621	B4E8B5	hypothetical protein
Chromossome 1	Forward	2882790	29.735	23.876	24.98	26.197	0	0	22.867	7.62233	0.290962	2883031	d	BCAL2623	B4E8B7	putative aldehyde dehydrogenase
Chromossome 1	Forward	2882888	0	2.52	2.338	1.61933	14.373	0	0	4.791	2.95862	2883031	c	BCAL2623	B4E8B7	putative aldehyde dehydrogenase
Chromossome 1	Forward	2882934	13.314	14.758	17.105	15.059	25.152	0	22.867	16.0063	1.06291	2883031	b	BCAL2623	B4E8B7	putative aldehyde dehydrogenase
Chromossome 1	Forward	2882973	5.77	3.599	2.83	4.06633	0	0	0	0	0	2883031	a	BCAL2623	B4E8B7	putative aldehyde dehydrogenase
Chromossome 1	Forward	2886991	3.994	3.12	6.399	4.50433	59.288	20.171	0	26.4863	5.88019	2887020		BCAL2626	B4E8C0	putative DNA-binding protein	up
Chromossome 1	Forward	2897142	4.66	3.719	7.26	5.213	28.746	0	0	9.582	1.8381	2897236		BCAL2633	B4E8C7	putative DNA-binding protein
Chromossome 1	Forward	2899255	600.699	798.235	796.038	731.657	580.302	252.134	297.265	376.567	0.514677	2899345		BCAL2635	B4E8C9	hypothetical protein
Chromossome 1	Forward	2903047	22.523	23.036	50.452	32.0037	222.778	237.006	320.132	259.972	8.12319	2903095		BCAL2638	B4E8D2	argininosuccinate lyase	up
Chromossome 1	Forward	2911164	9.986	18.237	12.305	13.5093	127.559	115.982	45.733	96.4247	7.13763	2911424	c	BCAL2645	B4E8D9	putative OmpA family membrane protein	up
Chromossome 1	Forward	2911254	6.768	6.959	3.815	5.84733	7.186	0	0	2.39533	0.409645	2911424	b	BCAL2645	B4E8D9	putative OmpA family membrane protein
Chromossome 1	Forward	2911272	12.427	20.037	9.598	14.0207	0	0	0	0	0	2911424	a	BCAL2645	B4E8D9	putative OmpA family membrane protein
Chromossome 1	Forward	2912200	2378.27	1740.93	1101.7	1740.3	23.356	35.299	137.199	65.2847	0.0375134	2912201		QU43_RS49841	0	small regulatory ncRNA ncS16	down
Chromossome 1	Forward	2912414	43.272	61.07	34.701	46.3477	253.321	428.628	182.932	288.294	6.22024	2912452		BCAL2646	B4E8E0	methionyl-tRNA synthetase	up
Chromossome 1	Forward	2920773	55.255	80.747	79.37	71.7907	242.541	287.433	342.998	290.991	4.05332	2920821		BCAL2649	B4E8E3	hypothetical protein	up
Chromossome 1	Forward	2935044	46.267	78.588	23.38	49.4117	16.169	181.537	160.066	119.257	2.41355	2935062		BCAL2666	B4E8F9	hypothetical protein	up
Chromossome 1	Forward	2936178	7.212	7.439	8.491	7.714	0	0	0	0	0	2936298		BCAL2668	B4E8G1	hypothetical protein
Chromossome 1	Forward	2936840	8.543	4.079	13.536	8.71933	0	0	0	0	0	2936942		BCAL2669	B4E8G2	hypothetical protein
Chromossome 1	Forward	2941604	11.539	11.878	15.136	12.851	50.305	0	22.867	24.3907	1.89796	2941641		BCAL2673	B4E8G6	putative cytochrome c protein
Chromossome 1	Forward	2944828	4.771	3.239	10.829	6.27967	0	5.043	45.733	16.9253	2.69526	2944971	c	BCAL2677	B4E8H0	putative permease
Chromossome 1	Forward	2944852	245.871	222.445	265.797	244.704	352.134	857.257	800.329	669.907	2.73762	2944971	b	BCAL2677	B4E8H0	putative permease	up
Chromossome 1	Forward	2944878	21.303	20.877	30.887	24.3557	98.813	55.47	0	51.4277	2.11153	2944971	a	BCAL2677	B4E8H0	putative permease	up
Chromossome 1	Forward	2954058	173.419	197.969	457.393	276.26	1122.88	620.25	342.998	695.374	2.5171	2954106		BCAL2686	B4E8V9	transcriptional regulator CysB-like protein	up
Chromossome 1	Forward	2954972	3.883	5.519	2.953	4.11833	0	0	0	0	0	2955118		BCAL2687	B4E8W0	putative lipoprotein
Chromossome 1	Forward	2956344	153.337	227.724	91.675	157.579	407.828	973.238	640.263	673.776	4.27581	2956381		BCALr2687	0	tRNA-Leu	up
Chromossome 1	Forward	2965160	3133.97	2259.01	2477.08	2623.35	754.572	186.579	457.331	466.161	0.177696	2965195		BCAL2698	B4E8X1	hypothetical protein	down
Chromossome 1	Forward	2967641	51.815	60.231	75.432	62.4927	23.356	60.512	0	27.956	0.447348	2967835		BCAL2701	B4E8X4	acetylornithine transaminase protein	down
Chromossome 1	Forward	2978975	0	2.52	2.215	1.57833	0	15.128	0	5.04267	3.19493	2979235	d	BCAL2714	B4E8Y7	50S ribosomal protein L28
Chromossome 1	Forward	2979088	1430.18	1934.1	1394.08	1586.12	4771.77	9480.25	10038.4	8096.81	5.10479	2979235	c	BCAL2714	B4E8Y7	50S ribosomal protein L28	up
Chromossome 1	Forward	2979138	9.32	12.598	8.86	10.2593	0	0	0	0	0	2979235	b	BCAL2714	B4E8Y7	50S ribosomal protein L28
Chromossome 1	Forward	2979211	2.552	3.839	4.43	3.607	0	0	0	0	0	2979235	a	BCAL2714	B4E8Y7	50S ribosomal protein L28
Chromossome 1	Forward	2979244	3.44	2.52	3.076	3.012	3.593	0	0	1.19767	0.397632	2979486	b	BCAL2715	B4E8Y8	50S ribosomal protein L33
Chromossome 1	Forward	2979413	0	3.719	3.446	2.38833	0	0	0	0	0	2979486	a	BCAL2715	B4E8Y8	50S ribosomal protein L33
Chromossome 1	Forward	2979580	6.99	6.839	12.921	8.91667	5.39	10.085	0	5.15833	0.578505	2979822	b	BCAL2716	B4E8Y9	L-aspartate oxidase
Chromossome 1	Forward	2979764	19.861	25.676	9.967	18.5013	55.695	80.683	45.733	60.7037	3.28104	2979822	a	BCAL2716	B4E8Y9	L-aspartate oxidase	up
Chromossome 1	Forward	2988588	21.414	40.194	45.899	35.8357	224.575	176.494	91.466	164.178	4.58142	2988634		BCAL2723	B4E8Z6	bifunctional riboflavin kinase/FMN adenylyltransferase	up
Chromossome 1	Forward	3000215	3.994	4.199	4.676	4.28967	5.39	5.043	0	3.47767	0.810708	3000459	d	BCAL2732	B4E905	cold shock-like protein
Chromossome 1	Forward	3000244	3.44	3	5.045	3.82833	0	0	0	0	0	3000459	c	BCAL2732	B4E905	cold shock-like protein
Chromossome 1	Forward	3000281	136.472	152.736	154.064	147.757	145.525	30.256	0	58.5937	0.396553	3000459	b	BCAL2732	B4E905	cold shock-like protein	down
Chromossome 1	Forward	3000315	3.772	7.919	6.645	6.112	0	0	0	0	0	3000459	a	BCAL2732	B4E905	cold shock-like protein
Chromossome 1	Forward	3002906	1626.23	766.08	3288.26	1893.52	1572.03	156.323	91.466	606.605	0.320358	3003031	d	BCAL2734	B4E907	hypothetical protein	down
Chromossome 1	Forward	3002942	2.219	5.639	10.214	6.024	0	0	0	0	0	3003031	c	BCAL2734	B4E907	hypothetical protein
Chromossome 1	Forward	3002968	2.774	2.52	3.446	2.91333	0	0	0	0	0	3003031	b	BCAL2734	B4E907	hypothetical protein
Chromossome 1	Forward	3003001	61.246	108.943	351.689	173.959	0	0	0	0	0	3003031	a	BCAL2734	B4E907	hypothetical protein
Chromossome 1	Forward	3009328	270.947	215.006	153.079	213.011	194.033	105.896	68.6	122.843	0.576699	3009400		BCAL2739	B4E912	elongation factor G
Chromossome 1	Forward	3011445	6.99	6.119	3.076	5.395	0	0	0	0	0	3011646		BCAL2740	B4E913	high-affinity nickel transport protein
Chromossome 1	Forward	3015505	257.078	94.065	184.458	178.534	150.914	70.598	182.932	134.815	0.755122	3015526		BCAL2744	B4E9E3	GntR family regulatory protein
Chromossome 1	Forward	3021190	19.528	15.358	14.397	16.4277	12.576	5.043	0	5.873	0.357507	3021219	b	BCAL2749	B4E9E8	putative diguanylate phosphodiesterase
Chromossome 1	Forward	3021201	14.646	17.637	17.597	16.6267	23.356	25.213	0	16.1897	0.973717	3021219	a	BCAL2749	B4E9E8	putative diguanylate phosphodiesterase
Chromossome 1	Forward	3024769	2.441	3.719	5.045	3.735	7.186	0	0	2.39533	0.641321	3024872		BCAL2753	B4E9F2	putative regulatory protein
Chromossome 1	Forward	3031871	6.213	5.279	7.629	6.37367	5.39	10.085	0	5.15833	0.80932	3031959		BCAL2760	B4E9F9	hypothetical protein
Chromossome 1	Forward	3033272	64.575	53.752	88.599	68.9753	61.084	20.171	0	27.085	0.392677	3033278		BCAL2762	B4E9G1	adenylate kinase	down
Chromossome 1	Forward	3036736	97.971	144.697	90.568	111.079	607.251	1749.81	1623.53	1326.86	11.9453	3036905	b	BCAL2765	B4E9G4	30S ribosomal protein S20	up
Chromossome 1	Forward	3036800	0	3.359	0	1.11967	14.373	50.427	114.333	59.711	53.3293	3036905	a	BCAL2765	B4E9G4	30S ribosomal protein S20	up
Chromossome 1	Forward	3037990	165.431	160.775	158.125	161.444	546.166	252.134	205.799	334.7	2.07317	3038057		BCAL2767	B4E9G6	ornithine carbamoyltransferase	up
Chromossome 1	Forward	3040196	42.939	42.113	79.739	54.9303	199.423	216.836	68.6	161.62	2.94227	3040259		BCAL2769	B4E9G8	putative nucleotide-binding protein	up
Chromossome 1	Forward	3042268	6.102	4.799	15.628	8.843	53.898	60.512	22.867	45.759	5.1746	3042388		BCAL2772	B4E9H1	putative AMP-binding enzyme	up
Chromossome 1	Forward	3047022	51.593	38.034	165.877	85.168	190.44	226.921	365.865	261.075	3.06542	3047221		BCAL2777	B4E9H6	putative N-acetylmuramoyl-L-alanine amidase	up
Chromossome 1	Forward	3050847	34.284	22.676	48.483	35.1477	41.322	65.555	22.867	43.248	1.23047	3050868		BCAL2780	B4E9H9	putative thioredoxin protein
Chromossome 1	Forward	3052648	70.677	62.39	207.1	113.389	52.101	55.47	22.867	43.4793	0.383453	3052806	b	BCAL2782	B4E9I1	pyridoxamine 5'-phosphate oxidase	down
Chromossome 1	Forward	3052785	29.513	26.996	47.007	34.5053	64.678	75.64	114.333	84.8837	2.46002	3052806	a	BCAL2782	B4E9I1	pyridoxamine 5'-phosphate oxidase	up
Chromossome 1	Forward	3054565	16.31	18.357	18.95	17.8723	26.949	20.171	68.6	38.5733	2.15827	3054816		BCAL2784	B4E9I3	hypothetical protein	up
Chromossome 1	Forward	3059459	2.441	0	3.815	2.08533	3.593	0	0	1.19767	0.574329	3059563		BCAL2788	B4E9I7	flavin reductase family protein
Chromossome 1	Forward	3060666	0	2.52	6.645	3.055	26.949	45.384	45.733	39.3553	12.8823	3060689		BCAL2790	B4E9I9	putative cyclase	up
Chromossome 1	Forward	3070491	8.654	12.958	18.089	13.2337	25.152	20.171	0	15.1077	1.14161	3070550		BCAL2798	B4E9J7	putative D-arabinitol 4-dehydrogenase
Chromossome 1	Forward	3072024	8.1	10.558	6.891	8.51633	5.39	30.256	0	11.882	1.3952	3072049		BCAL2799	B4E9J8	putative carbohydrate kinase
Chromossome 1	Forward	3073591	4.993	4.319	12.675	7.329	0	15.128	0	5.04267	0.688043	3073651		BCAL2800	B4E9J9	putative transcriptional regulator
Chromossome 1	Forward	3086691	8.321	7.319	66.942	27.5273	53.898	10.085	0	21.3277	0.774781	3086718		BCAL2812	B4E9Z6	putative Fur family transcriptional regulator
Chromossome 1	Forward	3102050	20.304	12.958	165.754	66.3387	113.186	35.299	45.733	64.7393	0.975891	3102202		BCAL2823	B4EA07	TetR family regulatory protein
Chromossome 1	Forward	3103690	7.212	8.279	15.628	10.373	16.169	15.128	0	10.4323	1.00572	3103711		BCAL2825	B4EA09	AraC family regulatory protein
Chromossome 1	Forward	3112113	89.317	64.07	38.639	64.0087	307.219	196.665	91.466	198.45	3.10036	3112183		BCAL2833	B4EA17	hypothetical protein	up
Chromossome 1	Forward	3124063	3.329	2.16	5.291	3.59333	0	0	0	0	0	3124274	b	BCAL2844	B4EA28	branched-chain amino acid aminotransferase
Chromossome 1	Forward	3124216	11.65	23.876	11.936	15.8207	48.508	85.726	68.6	67.6113	4.27361	3124274	a	BCAL2844	B4EA28	branched-chain amino acid aminotransferase	up
Chromossome 1	Forward	3128291	11.539	12.118	41.223	21.6267	192.236	10.085	22.867	75.0627	3.47084	3128294		BCAL2849	B4EA33	putative DNA-binding protein	up
Chromossome 1	Forward	3138660	46.489	46.673	73.956	55.706	114.982	302.561	411.598	276.38	4.96141	3138794		BCAL2858	B4EA41	elongation factor P	up
Chromossome 1	Forward	3139491	24.742	26.756	33.471	28.323	95.22	40.341	0	45.187	1.59542	3139619	b	BCAL2859	B4EA42	sigma-54 interacting response regulator protein
Chromossome 1	Forward	3139553	98.859	77.508	146.681	107.683	55.695	151.281	137.199	114.725	1.0654	3139619	a	BCAL2859	B4EA42	sigma-54 interacting response regulator protein
Chromossome 1	Forward	3161056	5.77	5.879	11.936	7.86167	5.39	30.256	0	11.882	1.51138	3161199		BCAL2882	B4EAJ0	Maf-like protein
Chromossome 1	Forward	3166299	9.986	7.439	12.305	9.91	0	0	0	0	0	3166411		BCAL2888	B4EAJ6	ribonuclease E 1
Chromossome 1	Forward	3169685	76.225	53.872	70.018	66.705	39.525	25.213	0	21.5793	0.323504	3169706		BCAL2889	B4EAJ7	molybdenum cofactor biosynthesis protein A	down
Chromossome 1	Forward	3179846	14.757	12.118	14.274	13.7163	34.135	20.171	22.867	25.7243	1.87545	3179959	c	BCAL2899	B4EAK7	4Fe-4S ferredoxin
Chromossome 1	Forward	3179910	20.748	46.433	27.933	31.7047	237.151	428.628	480.198	381.992	12.0485	3179959	b	BCAL2899	B4EAK7	4Fe-4S ferredoxin	up
Chromossome 1	Forward	3179943	3.883	5.279	4.184	4.44867	12.576	5.043	0	5.873	1.32017	3179959	a	BCAL2899	B4EAK7	4Fe-4S ferredoxin
Chromossome 1	Forward	3180365	4221.53	3489.29	1525.63	3078.82	1483.99	7115.23	12645.2	7081.47	2.30006	3180385		BCALr2899a	0	tRNA-Asn	up
Chromossome 1	Forward	3180397	39.277	22.916	23.749	28.6473	3.593	0	0	1.19767	0.0418073	3180534		BCALr2899b	0	tRNA-Asn
Chromossome 1	Forward	3180546	45.934	22.796	23.996	30.9087	8.983	0	0	2.99433	0.0968768	3180737	b	BCAL2900	B4EAK8	CreA protein 1
Chromossome 1	Forward	3180712	12.205	11.158	10.829	11.3973	10.78	5.043	0	5.27433	0.462769	3180737	a	BCAL2900	B4EAK8	CreA protein 1
Chromossome 1	Forward	3182276	13.98	14.278	22.15	16.8027	89.83	5.043	91.466	62.113	3.69662	3182291		BCAL2902	B4EAL0	putative branched-chain amino acid transport protein	up
Chromossome 1	Forward	3185090	2.552	2.04	2.83	2.474	0	35.299	22.867	19.3887	7.83697	3185123		BCAL2906	B4EAL4	hypothetical protein
Chromossome 1	Forward	3185424	241.655	186.211	122.439	183.435	190.44	70.598	114.333	125.124	0.682114	3185478		BCAL2907	B4EAL5	putative multidrug resistance protein
Chromossome 1	Forward	3186951	28.626	20.277	66.449	38.4507	30.542	10.085	91.466	44.031	1.14513	3187061		BCAL2908	B4EAL6	fumarate hydratase
Chromossome 1	Forward	3189448	4.66	5.039	5.66	5.11967	0	0	0	0	0	3189471		BCAL2910	B4EAL8	ArsR family regulatory protein
Chromossome 1	Forward	3196471	15.533	18.237	16.612	16.794	52.101	50.427	0	34.176	2.03501	3196499		BCAL2915	B4EAM3	dihydrofolate reductase	up
Chromossome 1	Forward	3198508	11.206	13.078	17.351	13.8783	0	20.171	0	6.72367	0.484472	3198575		BCAL2917	B4EAM5	hypothetical protein
Chromossome 1	Forward	3200537	36.393	19.317	26.211	27.307	43.118	10.085	0	17.7343	0.649443	3200559		BCAL2920	B4EAM8	subfamily M48A metalopeptidase
Chromossome 1	Forward	3202641	26.185	23.036	21.904	23.7083	32.339	5.043	0	12.4607	0.525582	3202821		BCAL2922	B4EAN0	hypothetical protein
Chromossome 1	Forward	3207346	4.549	2.16	5.045	3.918	5.39	0	0	1.79667	0.458567	3207498	b	BCAL2929	B4EAN7	hypothetical protein
Chromossome 1	Forward	3207476	13.647	12.238	18.089	14.658	37.729	15.128	0	17.619	1.20201	3207498	a	BCAL2929	B4EAN7	hypothetical protein
Chromossome 1	Forward	3211091	3.994	2.16	22.027	9.39367	37.729	433.671	411.598	294.333	31.3331	3211172		BCAL2933	B4EAP1	D-amino acid dehydrogenase small subunit	up
Chromossome 1	Forward	3238803	209.923	211.887	145.696	189.169	912.673	1714.51	1875.06	1500.75	7.93338	3238954	e	BCAL2958	B4EB48	putative ompA family protein	up
Chromossome 1	Forward	3238827	10.319	8.279	5.414	8.004	0	0	0	0	0	3238954	d	BCAL2958	B4EB48	putative ompA family protein
Chromossome 1	Forward	3238884	245.871	255.8	502.8	334.824	1162.4	958.11	846.062	988.857	2.95337	3238954	c	BCAL2958	B4EB48	putative ompA family protein	up
Chromossome 1	Forward	3238911	2.552	0	3.938	2.16333	0	0	0	0	0	3238954	b	BCAL2958	B4EB48	putative ompA family protein
Chromossome 1	Forward	3238942	4.993	7.079	21.042	11.038	17.966	5.043	0	7.66967	0.694842	3238954	a	BCAL2958	B4EB48	putative ompA family protein
Chromossome 1	Forward	3239731	2.774	0	3.692	2.15533	5.39	0	0	1.79667	0.833591	3239775		BCAL2959	B4EB49	3-demethylubiquinone-9 3-methyltransferase
Chromossome 1	Forward	3241208	2154.59	2262.97	1210.85	1876.14	1103.11	2198.61	1371.99	1557.91	0.830379	3241218		BCALr2960	0	0
Chromossome 1	Forward	3241479	9.653	83.387	130.437	74.4923	0	0	0	0	0	3241751	c	BCAL2961	B4EB51	putative integrase
Chromossome 1	Forward	3241536	4.882	3.239	3.446	3.85567	21.559	0	0	7.18633	1.86384	3241751	b	BCAL2961	B4EB51	putative integrase
Chromossome 1	Forward	3241720	13.203	11.638	13.167	12.6693	0	10.085	68.6	26.2283	2.07022	3241751	a	BCAL2961	B4EB51	putative integrase	up
Chromossome 1	Forward	3243941	126.708	134.259	120.839	127.269	43.118	65.555	91.466	66.713	0.52419	3244061	b	BCAL2962a	B4EB53	hypothetical protein
Chromossome 1	Forward	3243952	9.986	12.718	9.598	10.7673	8.983	0	0	2.99433	0.278094	3244061	a	BCAL2962a	B4EB53	hypothetical protein
Chromossome 1	Forward	3244338	6.324	5.279	3.692	5.09833	0	0	0	0	0	3244347		BCAL2962b	B4EB54	hypothetical protein
Chromossome 1	Forward	3245244	13.647	10.678	14.151	12.8253	0	10.085	0	3.36167	0.262111	3245525	b	BCAL2963	B4EB55	putative phage-related DNA-binding protein
Chromossome 1	Forward	3245390	3.329	2.4	2.215	2.648	0	0	0	0	0	3245525	a	BCAL2963	B4EB55	putative phage-related DNA-binding protein
Chromossome 1	Forward	3246834	0	3.719	2.953	2.224	0	0	0	0	0	3247080	b	BCAL2965a	B4EB58	hypothetical protein
Chromossome 1	Forward	3247054	2.441	0	2.83	1.757	0	0	0	0	0	3247080	a	BCAL2965a	B4EB58	hypothetical protein
Chromossome 1	Forward	3247324	4.66	4.079	6.891	5.21	0	0	0	0	0	3247505		BCAL2965C	B4EB60	hypothetical protein
Chromossome 1	Forward	3253021	20.97	16.077	13.659	16.902	41.322	25.213	22.867	29.8007	1.76314	3253166		BCAL2970	B4EB67	hypothetical protein
Chromossome 1	Forward	3258926	2.996	3.359	5.784	4.04633	0	0	22.867	7.62233	1.88376	3259159	b	BCAL2976	B4EB75	NAD-dependent formate dehydrogenase subunit gamma
Chromossome 1	Forward	3259082	246.204	271.517	746.447	421.389	1024.06	630.336	1737.86	1130.75	2.68339	3259159	a	BCAL2976	B4EB75	NAD-dependent formate dehydrogenase subunit gamma	up
Chromossome 1	Forward	3272926	11.983	10.918	10.829	11.2433	0	15.128	22.867	12.665	1.12645	3273145		BCAL2985	B4EB85	GntR family regulatory protein
Chromossome 1	Forward	3280357	17.198	14.038	24.119	18.4517	32.339	55.47	68.6	52.1363	2.82556	3280568		BCAL2991	B4EB91	hypothetical protein	up
Chromossome 1	Forward	3285033	6.324	5.999	10.829	7.71733	19.763	70.598	0	30.1203	3.90295	3285066		BCAL2994	B4EB94	fructose-1,6-bisphosphatase	up
Chromossome 1	Forward	3285986	12.538	9.119	11.813	11.1567	0	0	0	0	0	3286286	c	BCALr2994	0	tRNA-Thr
Chromossome 1	Forward	3286130	2.552	2.4	0	1.65067	46.712	55.47	22.867	41.683	25.2522	3286286	b	BCALr2994	0	tRNA-Thr	up
Chromossome 1	Forward	3286278	31.843	38.874	35.809	35.5087	344.947	393.33	480.198	406.158	11.4383	3286286	a	BCALr2994	0	tRNA-Thr	up
Chromossome 1	Forward	3286298	16.754	15.718	14.028	15.5	0	5.043	22.867	9.30333	0.600215	3286531		BCAL2995	B4EB95	LuxR superfamily regulatory protein
Chromossome 1	Forward	3289580	46.711	23.876	34.209	34.932	34.135	25.213	0	19.7827	0.566319	3289709		BCAL2998	B4EB98	transglycosylase associated protein
Chromossome 1	Forward	3294843	1031.42	935.013	1769.52	1245.32	2509.85	2602.03	4458.98	3190.28	2.56183	3294862	b	BCAL3003	B4EBN7	hypothetical protein	up
Chromossome 1	Forward	3294860	2.219	2.52	13.413	6.05067	0	0	22.867	7.62233	1.25975	3294862	a	BCAL3003	B4EBN7	hypothetical protein
Chromossome 1	Forward	3294980	5.88	4.319	2.83	4.343	0	0	0	0	0	3295232	d	BCAL3004	B4EBN8	chorismate mutase
Chromossome 1	Forward	3295021	6.435	4.799	32.24	14.4913	0	0	0	0	0	3295232	c	BCAL3004	B4EBN8	chorismate mutase
Chromossome 1	Forward	3295063	3.329	2.76	2.584	2.891	8.983	0	0	2.99433	1.03574	3295232	b	BCAL3004	B4EBN8	chorismate mutase
Chromossome 1	Forward	3295192	6.546	11.398	5.537	7.827	64.678	15.128	45.733	41.8463	5.34641	3295232	a	BCAL3004	B4EBN8	chorismate mutase	up
Chromossome 1	Forward	3297566	2.219	2.28	6.399	3.63267	0	0	0	0	0	3297705	b	BCAL3007	B4EBP1	hypothetical protein
Chromossome 1	Forward	3297681	273.055	349.265	1233.5	618.605	217.389	95.811	22.867	112.022	0.181089	3297705	a	BCAL3007	B4EBP1	hypothetical protein	down
Chromossome 1	Forward	3298364	4.216	3.12	5.537	4.291	17.966	65.555	45.733	43.0847	10.0407	3298474		BCAL3008	B4EBP2	putative outer membrane porin protein	up
Chromossome 1	Forward	3300289	47.71	46.913	78.386	57.6697	143.728	100.854	22.867	89.1497	1.54587	3300401	b	BCALr3009a	0	tRNA-Arg
Chromossome 1	Forward	3300394	139.801	209.007	159.847	169.552	364.71	1043.84	1097.59	835.38	4.92699	3300401	a	BCALr3009a	0	tRNA-Arg	up
Chromossome 1	Forward	3300436	8.1	2.16	2.215	4.15833	7.186	0	0	2.39533	0.576032	3300544	c	BCALr3009b	0	tRNA-Arg
Chromossome 1	Forward	3300481	2.552	4.319	5.414	4.095	0	0	0	0	0	3300544	b	BCALr3009b	0	tRNA-Arg
Chromossome 1	Forward	3300531	4.327	5.999	2.707	4.34433	0	0	0	0	0	3300544	a	BCALr3009b	0	tRNA-Arg
Chromossome 1	Forward	3300578	2.441	4.439	3.569	3.483	0	5.043	0	1.681	0.48263	3300682	b	BCALr3009c	0	tRNA-Arg
Chromossome 1	Forward	3300624	32.509	27.116	17.843	25.8227	0	0	0	0	0	3300682	a	BCALr3009c	0	tRNA-Arg
Chromossome 1	Forward	3305406	5.104	5.039	4.676	4.93967	23.356	45.384	0	22.9133	4.63864	3305431		BCAL3014	B4EBP8	ribonuclease PH	up
Chromossome 1	Forward	3308078	13.98	16.797	9.967	13.5813	7.186	115.982	182.932	102.033	7.51276	3308084		BCALr3016	0	tRNA-Ser	up
Chromossome 1	Forward	3308865	144.239	146.737	100.412	130.463	88.033	45.384	45.733	59.7167	0.45773	3308939		BCAL3018	B4EBQ2	hypothetical protein	down
Chromossome 1	Forward	3309506	26.185	19.197	12.798	19.3933	0	0	0	0	0	3309530		BCAL3019	B4EBQ3	putative lipoprotein
Chromossome 1	Forward	3318538	49.818	75.348	84.046	69.7373	168.88	181.537	114.333	154.917	2.22143	3318640		BCAL3029	B4EBR3	putative alkane monooxygenase	up
Chromossome 1	Forward	3321573	3.329	2.04	0	1.78967	0	0	0	0	0	3321793		BCAL3031	B4EBR5	hypothetical protein
Chromossome 1	Forward	3326934	9.986	8.879	3.569	7.478	0	5.043	0	1.681	0.224793	3327026		BCAL3035	B4EBR9	thioredoxin reductase
Chromossome 1	Forward	3328028	3.772	2.28	7.875	4.64233	0	20.171	0	6.72367	1.44834	3328124		BCAL3036	B4EBS0	hypothetical protein
Chromossome 1	Forward	3334274	0	3.599	7.26	3.61967	3.593	15.128	0	6.24033	1.72401	3334443	b	BCAL3042	B4EBS6	glucose-6-phosphate 1-dehydrogenase
Chromossome 1	Forward	3334377	4.105	4.079	12.552	6.912	14.373	70.598	0	28.3237	4.09775	3334443	a	BCAL3042	B4EBS6	glucose-6-phosphate 1-dehydrogenase	up
Chromossome 1	Forward	3342142	3.44	2.64	4.799	3.62633	35.932	50.427	0	28.7863	7.93814	3342210		BCAL3049	B4EBT3	glutamate-1-semialdehyde aminotransferase	up
Chromossome 1	Forward	3345531	2.219	3.719	0	1.97933	0	0	0	0	0	3345604		BCAL3052	B4EBT6	hypothetical protein
Chromossome 1	Forward	3346244	81.439	77.388	35.194	64.6737	46.712	105.896	45.733	66.1137	1.02227	3346265		BCAL3053	B4EBT7	bifunctional 3,4-dihydroxy-2-butanone 4-phosphate synthase/GTP cyclohydrolase II-like protein
Chromossome 1	Forward	3351267	3.107	3.719	3.199	3.34167	0	5.043	0	1.681	0.503042	3351521		BCAL3058	B4EBU2	3-octaprenyl-4-hydroxybenzoate carboxy-lyase
Chromossome 1	Forward	3354706	2.663	0	6.522	3.06167	0	0	0	0	0	3354734		BCAL3060	B4EBU5	hypothetical protein
Chromossome 1	Forward	3355677	4.549	4.199	8.368	5.70533	19.763	0	0	6.58767	1.15465	3355739	b	BCAL3061	B4EBU6	hypothetical protein
Chromossome 1	Forward	3355732	22.967	16.677	28.795	22.813	17.966	10.085	22.867	16.9727	0.743991	3355739	a	BCAL3061	B4EBU6	hypothetical protein
Chromossome 1	Forward	3359334	0	2.4	3.446	1.94867	0	10.085	0	3.36167	1.72511	3359367		BCAL3067	B4EC87	DeoR family regulatory protein
Chromossome 1	Forward	3364841	432.383	391.379	542.423	455.395	736.606	247.092	228.666	404.121	0.887408	3364886		BCAL3072	B4EC92	LysE type translocator
Chromossome 1	Forward	3368613	166.873	159.215	270.473	198.854	172.474	494.183	342.998	336.552	1.69246	3368618		BCALr3075	0	tRNA-Gly
Chromossome 1	Forward	3368773	8.1	8.759	6.891	7.91667	30.542	0	0	10.1807	1.28598	3368967		BCAL3076	B4EC96	putative integrase
Chromossome 1	Forward	3374155	4.882	3.479	6.891	5.084	8.983	10.085	0	6.356	1.2502	3374201		BCAL3082	B4ECA3	putative phage resolvase/recombinase for integration and excision
Chromossome 1	Forward	3380810	22.967	41.154	12.428	25.5163	41.322	206.75	114.333	120.802	4.73429	3380990		BCAL3090	B4ECB1	tRNA (guanine-N(7)-)-methyltransferase	up
Chromossome 1	Forward	3383816	59.582	17.157	6.276	27.6717	23.356	151.281	640.263	271.633	9.8163	3383839		BCAL3094	B4ECB5	coproporphyrinogen III oxidase	up
Chromossome 1	Forward	3385643	37.835	38.994	58.82	45.2163	235.355	297.518	205.799	246.224	5.44547	3385689		BCAL3096	B4ECB7	putative protein-L-isoaspartate O-methyltransferase	up
Chromossome 1	Forward	3392734	2.219	3.12	2.338	2.559	0	0	0	0	0	3393006		BCAL3103	B4ECC4	UreD-family accessory protein
Chromossome 1	Forward	3403349	3.661	2.52	2.092	2.75767	0	0	0	0	0	3403610	b	BCAL3114	B4ECD5	putative O-antigen exporter
Chromossome 1	Forward	3403372	13.869	15.598	11.198	13.555	0	0	0	0	0	3403610	a	BCAL3114	B4ECD5	putative O-antigen exporter
Chromossome 1	Forward	3406854	3.218	4.679	3.692	3.863	0	0	22.867	7.62233	1.97316	3406891		BCAL3117	B4ECD8	UDP-glucose epimerase
Chromossome 1	Forward	3414143	57.03	58.671	33.84	49.847	57.491	15.128	68.6	47.073	0.94435	3414162		BCAL3123	B4ECE4	acetyltransferase
Chromossome 1	Forward	3417877	11.428	14.878	27.072	17.7927	50.305	10.085	22.867	27.7523	1.55976	3418040	b	BCAL3126b	B4E6L4	putative transposase
Chromossome 1	Forward	3418016	5.104	4.079	4.799	4.66067	12.576	0	0	4.192	0.899442	3418040	a	BCAL3126b	B4E6L4	putative transposase
Chromossome 1	Forward	3427401	109.399	94.305	143.112	115.605	66.474	40.341	0	35.605	0.307988	3427593		BCAL3136	B4ECS7	diadenosine tetraphosphatase	down
Chromossome 1	Forward	3435126	13.314	14.038	22.519	16.6237	0	20.171	0	6.72367	0.404464	3435341	b	BCAL3145	B4ECT6	putative kinase
Chromossome 1	Forward	3435241	111.397	87.346	119.363	106.035	140.135	136.153	91.466	122.585	1.15607	3435341	a	BCAL3145	B4ECT6	putative kinase
Chromossome 1	Forward	3451005	50.705	58.191	29.533	46.143	220.982	75.64	205.799	167.474	3.62945	3451036		BCAL3160	B4ECV1	major facilitator superfamily protein	up
Chromossome 1	Forward	3461868	0	2.28	4.307	2.19567	0	5.043	0	1.681	0.765599	3461889		BCAL3168	B4ECV9	putative isomerase
Chromossome 1	Forward	3469081	2.33	4.319	2.953	3.20067	41.322	25.213	114.333	60.2893	18.8365	3469185		BCAL3174	B4ECW5	major facilitator superfamily transporter	up
Chromossome 1	Forward	3471494	9.764	9.359	23.873	14.332	17.966	5.043	0	7.66967	0.535143	3471497		BCAL3176	B4ECW7	AraC family regulatory protein
Chromossome 1	Forward	3474340	190.173	126.7	338.768	218.547	89.83	25.213	0	38.3477	0.175466	3474480		BCAL3178	B4ECW9	LysR family regulatory protein	down
Chromossome 1	Forward	3475455	28.959	30.115	25.595	28.223	17.966	55.47	22.867	32.101	1.13741	3475476		BCAL3179	B4ECX0	putative D-lactate dehydrogenase
Chromossome 1	Forward	3478872	7.212	4.319	3.569	5.03333	0	0	0	0	0	3478873		BCAL3182	B4ECX3	major facilitator superfamily protein
Chromossome 1	Forward	3486395	0	0	2.707	0.902333	0	0	0	0	0	3486540	d	BCAL3188	B4ECX9	putative diguanylate phosphodiesterase
Chromossome 1	Forward	3486417	4.327	3.239	4.061	3.87567	0	0	22.867	7.62233	1.96672	3486540	c	BCAL3188	B4ECX9	putative diguanylate phosphodiesterase
Chromossome 1	Forward	3486455	2.552	0	2.584	1.712	0	0	0	0	0	3486540	b	BCAL3188	B4ECX9	putative diguanylate phosphodiesterase
Chromossome 1	Forward	3486498	18.973	20.157	13.167	17.4323	43.118	5.043	0	16.0537	0.920913	3486540	a	BCAL3188	B4ECX9	putative diguanylate phosphodiesterase
Chromossome 1	Forward	3488897	2.33	0	55.128	19.1527	19.763	5.043	0	8.26867	0.431724	3488991		BCAL3191	B4ECY2	putative glutaryl-CoA dehydrogenase
Chromossome 1	Forward	3491062	2.108	3.359	4.553	3.34	0	15.128	0	5.04267	1.50978	3491261	c	BCAL3193	B4ECY4	hypothetical protein
Chromossome 1	Forward	3491143	9665.77	4777.77	7092.97	7178.84	30479.3	6711.82	6288.3	14493.1	2.01887	3491261	b	BCAL3193	B4ECY4	hypothetical protein	up
Chromossome 1	Forward	3491231	59.804	67.309	59.066	62.0597	95.22	40.341	0	45.187	0.728122	3491261	a	BCAL3193	B4ECY4	hypothetical protein
Chromossome 1	Forward	3495204	3.329	3.959	6.03	4.43933	57.491	90.768	68.6	72.2863	16.2832	3495241		BCAL3198	B4ECZ0	putative short-chain dehydrogenase	up
Chromossome 1	Forward	3497788	74.56	54.951	127.73	85.747	131.152	55.47	45.733	77.4517	0.903258	3497853		BCAL3202	B4EDB9	possible TolA-related transport transmembrane protein
Chromossome 1	Forward	3498879	4.105	3.12	5.784	4.33633	0	0	0	0	0	3499003	b	BCAL3203	B4EDC0	translocation protein TolB
Chromossome 1	Forward	3498968	42.495	41.393	252.261	112.05	240.744	95.811	91.466	142.674	1.27331	3499003	a	BCAL3203	B4EDC0	translocation protein TolB
Chromossome 1	Forward	3501650	130.924	129.34	137.698	132.654	359.32	796.744	1280.53	812.197	6.12267	3501708		BCALr3205	0	tRNA-Lys	up
Chromossome 1	Forward	3502397	7.656	3.599	4.922	5.39233	0	0	0	0	0	3502484		BCAL3205C	B4EDC4	hypothetical protein
Chromossome 1	Forward	3503410	2.996	3.359	0	2.11833	0	0	0	0	0	3503667	b	BCAL3208	B4EDC6	putative transposase
Chromossome 1	Forward	3503529	132.256	144.937	580.816	286.003	255.117	151.281	91.466	165.955	0.580255	3503667	a	BCAL3208	B4EDC6	putative transposase
Chromossome 1	Forward	3504726	7.101	5.519	0	4.20667	16.169	5.043	0	7.07067	1.68082	3504973	b	BCAL3208a	B4EDC7	hypothetical protein
Chromossome 1	Forward	3504934	2.996	2.76	9.598	5.118	12.576	0	0	4.192	0.81907	3504973	a	BCAL3208a	B4EDC7	hypothetical protein
Chromossome 1	Forward	3504982	91.425	79.787	168.215	113.142	71.864	95.811	45.733	71.136	0.62873	3505182	b	BCAL3209	B4EDC8	hypothetical protein
Chromossome 1	Forward	3505048	14.313	8.519	28.179	17.0037	0	10.085	0	3.36167	0.197702	3505182	a	BCAL3209	B4EDC8	hypothetical protein
Chromossome 1	Forward	3505713	14.979	11.758	27.195	17.9773	0	10.085	0	3.36167	0.186995	3505825		BCAL3210	B4EDC9	hypothetical protein
Chromossome 1	Forward	3509064	6.102	5.039	5.168	5.43633	5.39	5.043	0	3.47767	0.639708	3509123		BCAL3214	B4EDD3	carboxymuconolactone decarboxylase family protein
Chromossome 1	Forward	3509628	10.762	12.598	12.798	12.0527	8.983	50.427	22.867	27.4257	2.27549	3509653		BCAL3215	B4EDD4	family C44 cysteine peptidase	up
Chromossome 1	Forward	3510595	33.397	29.155	59.558	40.7033	62.881	25.213	22.867	36.987	0.908697	3510685	b	BCAL3216	B4EDD5	adenylyl-sulfate kinase
Chromossome 1	Forward	3510671	7.545	10.198	10.46	9.401	8.983	0	0	2.99433	0.318512	3510685	a	BCAL3216	B4EDD5	adenylyl-sulfate kinase
Chromossome 1	Forward	3534528	31.067	31.675	37.901	33.5477	172.474	156.323	160.066	162.954	4.8574	3534564		BCAL3230	B4EDE8	hypothetical protein	up
Chromossome 1	Forward	3535161	47.488	43.313	69.526	53.4423	35.932	20.171	0	18.701	0.349929	3535239		BCAL3231	B4EDE9	hypothetical protein
Chromossome 1	Forward	3538820	41.94	59.511	17.351	39.6007	168.88	100.854	137.199	135.644	3.4253	3539110		BCAL3233	B4EDF1	glcosyltransferase	up
Chromossome 1	Forward	3542305	18.418	16.197	21.165	18.5933	7.186	5.043	0	4.07633	0.219236	3542322		BCAL3236	B4EDF4	putative transposase
Chromossome 1	Forward	3551304	107.624	83.507	190.857	127.329	343.151	131.11	137.199	203.82	1.60073	3551458	c	BCAL3244	B4EDG2	glycosyltransferase
Chromossome 1	Forward	3551371	4.327	4.559	5.537	4.80767	25.152	5.043	0	10.065	2.09353	3551458	b	BCAL3244	B4EDG2	glycosyltransferase
Chromossome 1	Forward	3551404	96.196	126.22	110.872	111.096	305.422	479.055	457.331	413.936	3.72593	3551458	a	BCAL3244	B4EDG2	glycosyltransferase	up
Chromossome 1	Forward	3554962	12.76	15.598	12.059	13.4723	57.491	40.341	0	32.6107	2.42057	3554996		BCAL3246	B4EDG4	putative GDP-mannose pyrophosphorylase	up
Chromossome 1	Forward	3569413	62.688	79.188	81.954	74.61	168.88	196.665	160.066	175.204	2.34826	3569632		BCAL3262	B4EDH8	DnaA regulatory inactivator Hda	up
Chromossome 1	Forward	3571050	16.088	17.397	7.875	13.7867	21.559	35.299	0	18.9527	1.37471	3571061		BCAL3264	B4EDI0	putative polynucleotide adenylyltransferase
Chromossome 1	Forward	3572380	60.58	66.949	134.006	87.1783	26.949	0	0	8.983	0.103042	3572647		BCAL3265	B4EDI1	putative 2-amino-4-hydroxy-6-hydroxymethyldihydropteridine pyrophosphokinase
Chromossome 1	Forward	3585358	4.771	3	0	2.59033	0	0	0	0	0	3585450		BCAL3277	B4EDZ9	putative RecN DNA repair protein
Chromossome 1	Forward	3590188	20.526	29.155	32.117	27.266	55.695	105.896	45.733	69.108	2.53459	3590228		BCAL3279	B4EE01	hypothetical protein	up
Chromossome 1	Forward	3594399	5.215	3.239	7.752	5.402	0	0	0	0	0	3594490		BCAL3280	B4EE02	putative carbon-nitrogen hydrolase protein
Chromossome 1	Forward	3596979	231.559	185.971	154.556	190.695	1861.28	1532.98	1028.99	1474.42	7.73179	3597267		BCAL3282	B4EE04	phospho-2-dehydro-3-deoxyheptonate aldolase	up
Chromossome 1	Forward	3601140	2.774	3.12	7.752	4.54867	3.593	5.043	0	2.87867	0.632859	3601169		BCAL3287	B4EE09	putative FAD-binding oxidase
Chromossome 1	Forward	3604267	26.962	28.436	93.398	49.5987	260.507	20.171	22.867	101.182	2.04001	3604293		BCAL3289	B4EE11	glycolate oxidase FAD binding subunit	up
Chromossome 1	Forward	3608392	19.639	12.598	20.55	17.5957	8.983	5.043	0	4.67533	0.265709	3608431		BCAL3293	B4EDQ5	putative transposase
Chromossome 1	Forward	3609026	5.326	5.399	2.461	4.39533	0	5.043	0	1.681	0.382451	3609222		BCAL3295	B4EDQ3	putative transposase
Chromossome 1	Forward	3619171	39.055	26.516	50.452	38.6743	107.796	80.683	182.932	123.804	3.20118	3619297		BCAL3303	B4EE24	S-adenosylmethionine:tRNA ribosyltransferase-isomerase	up
Chromossome 1	Forward	3621767	54.811	48.112	133.145	78.6893	123.965	5.043	0	43.0027	0.546487	3621903	b	BCAL3305	B4EE26	preprotein translocase subunit YajC
Chromossome 1	Forward	3621867	42.606	45.953	64.973	51.1773	129.355	206.75	228.666	188.257	3.67852	3621903	a	BCAL3305	B4EE26	preprotein translocase subunit YajC	up
Chromossome 1	Forward	3631024	3.55	2.16	8.491	4.73367	0	0	0	0	0	3631255		BCAL3314	B4EE35	hypothetical protein
Chromossome 1	Forward	3634452	5.215	4.199	3.076	4.16333	30.542	15.128	45.733	30.4677	7.31809	3634691		BCAL3317	B4EE38	hypothetical protein	up
Chromossome 1	Forward	3636935	2.774	4.919	4.184	3.959	10.78	10.085	0	6.955	1.75676	3636958		BCAL3318	B4EE39	putative RNA-methylase protein
Chromossome 1	Forward	3649953	18.418	12.838	31.748	21.0013	21.559	0	22.867	14.8087	0.70513	3650090		BCAL3332	B4EE53	aminopeptidase P
Chromossome 1	Forward	3652777	52.814	92.146	31.379	58.7797	300.032	660.592	228.666	396.43	6.74434	3652829		BCAL3334	B4EES2	putative nitrogen regulation-related protein	up
Chromossome 1	Forward	3655870	21.414	11.638	20.919	17.9903	32.339	15.128	0	15.8223	0.879491	3655891		BCAL3337	B4EES5	Holliday junction resolvase
Chromossome 1	Forward	3656581	12.871	13.438	3.446	9.91833	19.763	90.768	45.733	52.088	5.25169	3656605		BCAL3338	B4EES6	Holliday junction DNA helicase RuvA	up
Chromossome 1	Forward	3663161	21.969	24.716	33.102	26.5957	34.135	0	22.867	19.0007	0.714427	3663208		BCAL3345	B4EET3	anhydro-N-acetylmuramic acid kinase
Chromossome 1	Forward	3669974	18.862	18.117	42.577	26.5187	30.542	10.085	22.867	21.1647	0.798104	3670053	b	BCAL3352	B4EEU1	family C44 non-peptidase-like protein
Chromossome 1	Forward	3670043	29.402	31.675	44.792	35.2897	70.067	35.299	22.867	42.7443	1.21124	3670053	a	BCAL3352	B4EEU1	family C44 non-peptidase-like protein
Chromossome 1	Forward	3685988	2.885	3.839	9.475	5.39967	16.169	0	0	5.38967	0.998148	3686254	b	BCAL3363	B4EEV1	TetR family regulatory protein
Chromossome 1	Forward	3686207	4.882	8.519	22.888	12.0963	12.576	15.128	22.867	16.857	1.39356	3686254	a	BCAL3363	B4EEV1	TetR family regulatory protein
Chromossome 1	Forward	3702258	274.497	257	244.386	258.628	900.096	867.342	434.464	733.967	2.83793	3702286	b	BCAL3378	B4EEW6	ferric uptake regulator	up
Chromossome 1	Forward	3702278	9.986	8.879	13.044	10.6363	0	20.171	0	6.72367	0.632141	3702286	a	BCAL3378	B4EEW6	ferric uptake regulator
Chromossome 1	Forward	3705885	20.082	19.917	91.429	43.8093	7.186	20.171	0	9.119	0.208152	3706001		BCAL3382	B4EEX0	GntR family regulatory protein
Chromossome 1	Forward	3716477	187.399	217.646	257.799	220.948	235.355	201.707	137.199	191.42	0.866359	3716575		BCAL3391	B4EEX9	glyoxalase/bleomycin resistance protein/dioxygenase superfamily protein
Chromossome 1	Forward	3716837	3.55	2.52	0	2.02333	0	0	0	0	0	3717036		BCAL3392	B4EEY0	16S ribosomal RNA methyltransferase RsmE
Chromossome 1	Forward	3721652	2.885	3.479	5.66	4.008	0	10.085	0	3.36167	0.838739	3721796		BCAL3396	B4E5S6	thiamine monophosphate kinase
Chromossome 1	Forward	3744028	103.297	130.42	227.404	153.707	661.149	433.671	480.198	525.006	3.41563	3744031		BCAL3417	B4E5U7	hypothetical protein	up
Chromossome 1	Forward	3744454	7.878	4.559	4.553	5.66333	0	0	0	0	0	3744683		BCAL3418	B4E5U8	putative thioredoxin protein
Chromossome 1	Forward	3745148	7.101	5.399	0	4.16667	12.576	10.085	0	7.55367	1.81288	3745429	b	BCAL3419	B4E5U9	3-dehydroquinate dehydratase
Chromossome 1	Forward	3745405	52.814	62.87	89.83	68.5047	208.406	272.305	228.666	236.459	3.45172	3745429	a	BCAL3419	B4E5U9	3-dehydroquinate dehydratase	up
Chromossome 1	Forward	3747631	7.101	7.319	5.66	6.69333	12.576	0	0	4.192	0.626295	3747877	b	BCAL3422	B4E5V2	ribosomal protein L11 methyltransferase
Chromossome 1	Forward	3747659	47.044	32.995	14.52	31.5197	10.78	5.043	22.867	12.8967	0.409163	3747877	a	BCAL3422	B4E5V2	ribosomal protein L11 methyltransferase
Chromossome 1	Forward	3748789	33.73	34.915	17.843	28.8293	19.763	10.085	45.733	25.1937	0.87389	3748825		BCAL3423	B4E5V3	hypothetical protein
Chromossome 1	Forward	3751820	112.728	86.506	190.488	129.907	255.117	100.854	320.132	225.368	1.73483	3751841		BCAL3426	B4E5V6	SlyB
Chromossome 1	Forward	3760476	113.505	70.189	179.659	121.118	249.727	181.537	160.066	197.11	1.62743	3760565		BCAL3433	B4E5W3	signal recognition particle protein
Chromossome 1	Forward	3761863	7.434	5.039	11.936	8.13633	0	0	0	0	0	3762000		BCAL3434	B4E5W4	hypoxanthine-guanine phosphoribosyltransferase
Chromossome 1	Forward	3765231	6590.49	9304.06	19319.4	11738	6444.4	4135	3567.18	4715.53	0.401733	3765258		BCAL3437	B4E5W7	dinucleoside polyphosphate hydrolase	down
Chromossome 1	Forward	3769669	3.218	2.28	3.199	2.899	7.186	5.043	0	4.07633	1.40612	3769936	c	BCAL3443	B4E5X3	octaprenyl-diphosphate synthase
Chromossome 1	Forward	3769793	9.098	8.879	10.214	9.397	57.491	15.128	0	24.2063	2.57596	3769936	b	BCAL3443	B4E5X3	octaprenyl-diphosphate synthase	up
Chromossome 1	Forward	3769917	15.422	19.557	19.196	18.0583	240.744	186.579	45.733	157.685	8.732	3769936	a	BCAL3443	B4E5X3	octaprenyl-diphosphate synthase	up
Chromossome 1	Forward	3770890	3.772	4.799	6.03	4.867	0	5.043	45.733	16.9253	3.47757	3771080	b	BCALr3443	0	tRNA-Pro
Chromossome 1	Forward	3771022	409.305	486.284	285.855	393.815	122.169	312.647	274.399	236.405	0.600295	3771080	a	BCALr3443	0	tRNA-Pro
Chromossome 1	Forward	3771099	3.329	3.839	6.768	4.64533	0	0	0	0	0	3771298	b	BCAL3444	B4E5X4	hypothetical protein
Chromossome 1	Forward	3771268	8.211	7.559	7.999	7.923	34.135	25.213	22.867	27.405	3.45892	3771298	a	BCAL3444	B4E5X4	hypothetical protein	up
Chromossome 1	Forward	3775212	4.66	0	2.953	2.53767	25.152	5.043	0	10.065	3.96624	3775247		BCAL3447	B4E5X7	type IV prepilin leader peptide type M1
Chromossome 1	Forward	3776844	823.714	748.083	848.828	806.875	1589.99	811.873	525.931	975.932	1.20952	3776878		BCAL3449	B4E5X9	hypothetical protein
Chromossome 1	Forward	3783660	109.843	114.102	156.648	126.864	100.61	70.598	45.733	72.3137	0.570008	3783696		BCAL3454	B4E5Y4	hypothetical protein
Chromossome 1	Forward	3817501	85.434	62.99	44.546	64.3233	84.44	45.384	22.867	50.897	0.791268	3817661		BCAL3478	B4E6K8	putative RNA polymerase sigma factor
Chromossome 1	Forward	3822398	4.216	7.079	0	3.765	0	0	0	0	0	3822428		BCALr3484	0	tRNA-Val
Chromossome 1	Forward	3822726	5.326	7.199	10.09	7.53833	17.966	20.171	22.867	20.3347	2.6975	3822813		BCAL3485	B4E6L5	hypothetical protein	up
Chromossome 1	Forward	3825212	2.885	3.359	2.215	2.81967	10.78	5.043	45.733	20.5187	7.27698	3825355		BCAL3488	B4E6L8	hypothetical protein	up
Chromossome 1	Forward	3827851	0	2.28	37.901	13.3937	21.559	55.47	45.733	40.9207	3.05523	3827890		BCAL3490	B4E6M0	hypothetical protein	up
Chromossome 1	Forward	3850987	70.566	66.35	230.481	122.466	551.556	650.507	846.062	682.708	5.57469	3851073		BCAL3513	B4E6P4	hypothetical protein	up
Chromossome 1	Forward	3864947	2.219	0	2.092	1.437	0	0	0	0	0	3865151	b	BCAL3528	B4E7A2	putative invasion protein
Chromossome 1	Forward	3865076	0	4.079	4.307	2.79533	0	35.299	45.733	27.0107	9.66277	3865151	a	BCAL3528	B4E7A2	putative invasion protein	up
Chromossome 1	Forward	3865803	3.883	4.439	4.553	4.29167	5.39	0	0	1.79667	0.418641	3865811		BCAL3529	B4E7A3	putative cobalamin synthesis protein/P47K
Chromossome 1	Forward	3867698	7.656	5.639	14.52	9.27167	30.542	0	0	10.1807	1.09804	3867909		BCAL3531	B4E7A5	5-methylaminomethyl-2-thiouridine methyltransferase
Chromossome 1	Reverse	9254	63.909	51.832	86.63	67.457	181.457	80.683	22.867	95.0023	1.40834	9142	a	BCAL0008	B4E564	two-component regulatory system, response regulator protein
Chromossome 1	Reverse	9386	3655.45	2745.17	3233.74	3211.45	1205.52	1583.4	754.596	1181.17	0.3678	9142	b	BCAL0008	B4E564	two-component regulatory system, response regulator protein	down
Chromossome 1	Reverse	9958	3.772	2.76	7.752	4.76133	0	5.043	45.733	16.9253	3.55475	9896		BCAL0009	B4E566	pterin-4-alpha-carbinolamine dehydratase
Chromossome 1	Reverse	10980	665.051	1179.06	229.004	691.037	5174.21	791.702	503.064	2156.32	3.12042	10950		BCAL0010	B4E567	phenylalanine 4-monooxygenase	up
Chromossome 1	Reverse	12216	0	3.719	2.215	1.978	17.966	0	0	5.98867	3.02764	12180		BCAL0012	B4E569	putative adenylate cyclase
Chromossome 1	Reverse	58542	62.466	44.633	106.688	71.2623	319.795	625.293	251.532	398.873	5.59725	58440		BCAL0047	B4EEZ6	putative acyl-CoA dehydrogenase	up
Chromossome 1	Reverse	65463	47.377	61.31	63.25	57.3123	229.965	115.982	91.466	145.804	2.54403	65422		BCAL0054	B4EF07	MerR family regulatory protein	up
Chromossome 1	Reverse	76062	3.329	3.959	4.061	3.783	0	10.085	0	3.36167	0.888625	76021		BCAL0061	B4EF14	LysR family regulatory protein
Chromossome 1	Reverse	78695	2.219	0	4.676	2.29833	0	0	0	0	0	78475		BCAL0063	B4EF16	putative FMN flavoprotein
Chromossome 1	Reverse	85083	211.587	228.444	103.981	181.337	211.999	100.854	0	104.284	0.575085	85057		BCAL0068	B4EF21	thiamine pyrophosphate protein
Chromossome 1	Reverse	87644	9.542	7.079	5.66	7.427	10.78	5.043	0	5.27433	0.710157	87624		BCAL0071	B4EF24	L-serine dehydratase I
Chromossome 1	Reverse	88822	5.659	5.399	10.09	7.04933	0	0	0	0	0	88797		BCAL0072	B4EF25	hypothetical protein
Chromossome 1	Reverse	93910	843.02	955.65	1028.24	942.304	203.016	1053.92	617.397	624.778	0.663033	93777		BCALr0075A	0	0
Chromossome 1	Reverse	100115	25.741	29.155	43.438	32.778	50.305	30.256	45.733	42.098	1.28434	100047	a	BCAL0080	B4EF33	putative cytochrome
Chromossome 1	Reverse	100311	23.966	14.038	27.441	21.815	10.78	5.043	0	5.27433	0.241776	100047	b	BCAL0080	B4EF33	putative cytochrome
Chromossome 1	Reverse	141493	9.431	12.238	8.245	9.97133	34.135	5.043	0	13.0593	1.30969	141463		BCAL0118	B4EDJ2	DNA-3-methyladenine glycosylase I
Chromossome 1	Reverse	144402	147.789	194.01	84.169	141.989	389.862	842.129	503.064	578.352	4.07321	144333	a	BCAL0121	B4EDJ5	aquaporin Z	up
Chromossome 1	Reverse	144476	2.441	2.16	0	1.53367	0	5.043	0	1.681	1.09607	144333	b	BCAL0121	B4EDJ5	aquaporin Z
Chromossome 1	Reverse	173477	0	3.479	2.584	2.021	0	0	0	0	0	173446		BCAL0148	B4EE73	putative amidase
Chromossome 1	Reverse	174344	33.286	25.796	36.301	31.7943	23.356	5.043	0	9.46633	0.297736	174219		BCAL0149	B4EE74	putative dienelactone hydrolase
Chromossome 1	Reverse	181906	183.738	91.906	104.842	126.829	70.067	121.024	137.199	109.43	0.862818	181892		BCAL0156	B4EE81	AnsC family regulatory protein
Chromossome 1	Reverse	183444	13.869	12.478	14.151	13.4993	44.915	0	0	14.9717	1.10907	183272		BCAL0158	B4EE83	metallo-beta-lactamase superfamily protein
Chromossome 1	Reverse	192837	66.794	54.711	58.943	60.1493	30.542	10.085	22.867	21.1647	0.351869	192797		BCAL0169	B4EE93	hypothetical protein	down
Chromossome 1	Reverse	201603	4.771	10.438	11.075	8.76133	61.084	15.128	91.466	55.8927	6.37947	201533	a	BCAL0179	B4EEA4	hypothetical protein	up
Chromossome 1	Reverse	201759	5.77	7.919	6.768	6.819	5.39	5.043	0	3.47767	0.509997	201533	b	BCAL0179	B4EEA4	hypothetical protein
Chromossome 1	Reverse	201795	3.107	2.76	2.584	2.817	0	0	0	0	0	201533	c	BCAL0179	B4EEA4	hypothetical protein
Chromossome 1	Reverse	201809	2.663	4.439	2.461	3.18767	0	0	0	0	0	201533	d	BCAL0179	B4EEA4	hypothetical protein
Chromossome 1	Reverse	202326	2.996	0	4.553	2.51633	0	0	0	0	0	202231	a	BCAL0180	B4EEA5	hypothetical protein
Chromossome 1	Reverse	202379	4.327	0	5.66	3.329	0	0	0	0	0	202231	b	BCAL0180	B4EEA5	hypothetical protein
Chromossome 1	Reverse	202447	24.964	24.356	20.058	23.126	88.033	10.085	0	32.706	1.41425	202231	c	BCAL0180	B4EEA5	hypothetical protein
Chromossome 1	Reverse	202899	256.967	257.12	288.562	267.55	1408.53	1225.37	823.196	1152.37	4.30712	202880	a	BCAL0181	B4EEA6	hypothetical protein	up
Chromossome 1	Reverse	203067	14.535	15.358	33.102	20.9983	5.39	156.323	160.066	107.26	5.10801	202880	b	BCAL0181	B4EEA6	hypothetical protein	up
Chromossome 1	Reverse	203132	10.762	7.319	6.891	8.324	0	0	0	0	0	202880	c	BCAL0181	B4EEA6	hypothetical protein
Chromossome 1	Reverse	204354	4.771	4.319	9.229	6.10633	0	0	0	0	0	204338	a	BCAL0182	B4EEA7	putative plasmid recombinase
Chromossome 1	Reverse	204365	25.519	26.396	66.572	39.4957	118.576	30.256	45.733	64.855	1.64208	204338	b	BCAL0182	B4EEA7	putative plasmid recombinase
Chromossome 1	Reverse	208517	3.772	2.4	3.199	3.12367	0	5.043	0	1.681	0.53815	208505		BCAL0185	B4EEB0	LysR family regulatory protein
Chromossome 1	Reverse	215782	55.033	65.03	59.681	59.9147	82.644	65.555	22.867	57.022	0.95172	215714		BCAL0192	B4EEB7	transporter system transport protein
Chromossome 1	Reverse	225117	52.37	30.475	37.778	40.2077	388.066	272.305	160.066	273.479	6.80166	225091		BCAL0200	B4EEC6	putative lipoprotein	up
Chromossome 1	Reverse	226485	3.218	2.16	0	1.79267	0	0	0	0	0	226476	a	BCAL0201	B4EEC7	N-acetyl-gamma-glutamyl-phosphate reductase
Chromossome 1	Reverse	226518	38.168	50.512	53.652	47.444	353.93	247.092	182.932	261.318	5.50793	226476	b	BCAL0201	B4EEC7	N-acetyl-gamma-glutamyl-phosphate reductase	up
Chromossome 1	Reverse	228137	59.693	48.952	110.38	73.0083	179.66	25.213	22.867	75.9133	1.03979	228051		BCAL0203	B4E588	phosphatidylethanolamine-binding protein
Chromossome 1	Reverse	229094	6.99	12.838	6.153	8.66033	0	30.256	0	10.0853	1.16454	228978	a	BCAL0204	B4E589	orotate phosphoribosyltransferase
Chromossome 1	Reverse	229272	10.541	9.239	6.276	8.68533	14.373	0	0	4.791	0.55162	228978	b	BCAL0204	B4E589	orotate phosphoribosyltransferase
Chromossome 1	Reverse	235522	2.441	2.16	2.707	2.436	0	0	0	0	0	235448	a	BCAL0206	B4E591	indolepyruvate ferredoxin oxidoreductase
Chromossome 1	Reverse	235544	71.454	68.509	117.394	85.7857	242.541	110.939	91.466	148.315	1.72891	235448	b	BCAL0206	B4E591	indolepyruvate ferredoxin oxidoreductase
Chromossome 1	Reverse	244289	28.182	32.875	85.646	48.901	44.915	216.836	160.066	140.606	2.87531	244262		BCAL0216	B4E5A2	phenylacetate-CoA oxygenase subunit PaaA	up
Chromossome 1	Reverse	292931	14.202	7.559	13.905	11.8887	14.373	15.128	0	9.83367	0.827146	292867	a	BCAL0264	B4E5Y8	delta-aminolevulinic acid dehydratase
Chromossome 1	Reverse	293115	42.162	40.194	74.202	52.186	88.033	196.665	114.333	133.01	2.54877	292867	b	BCAL0264	B4E5Y8	delta-aminolevulinic acid dehydratase	up
Chromossome 1	Reverse	293854	0	0	6.03	2.01	0	0	22.867	7.62233	3.79221	293779		BCAL0265	B4E5Y9	ribosome biogenesis GTP-binding protein YsxC
Chromossome 1	Reverse	300497	311.888	226.644	411.001	316.511	801.283	968.196	983.262	917.58	2.89905	300475		BCAL0272	B4E5Z5	putative lipoprotein	up
Chromossome 1	Reverse	303323	16.31	22.916	17.72	18.982	70.067	95.811	160.066	108.648	5.72374	303304		BCAL0274	B4E5Z7	penicillin-binding protein 1A	up
Chromossome 1	Reverse	316597	253.194	137.858	400.049	263.7	864.164	630.336	457.331	650.61	2.46723	316575	a	BCAL0287	B4E610	putative outer membrane protein	up
Chromossome 1	Reverse	316759	4.438	4.919	4.307	4.55467	0	0	0	0	0	316575	b	BCAL0287	B4E610	putative outer membrane protein
Chromossome 1	Reverse	331734	0	2.04	4.184	2.07467	0	0	0	0	0	331730		BCAL0296	B4E619	ABC transporter ATP-binding membrane protein
Chromossome 1	Reverse	355290	1068.59	1224.77	1719.81	1337.72	2914.09	1018.62	754.596	1562.43	1.16798	355255		BCAL0326	B4E649	subfamily S1B serine peptidase
Chromossome 1	Reverse	365335	2.663	3	0	1.88767	0	0	22.867	7.62233	4.03797	365140	a	BCAL0338	B4E6R0	type VI secretion system protein TssK
Chromossome 1	Reverse	365350	20.97	23.876	10.952	18.5993	3.593	35.299	0	12.964	0.697014	365140	b	BCAL0338	B4E6R0	type VI secretion system protein TssK
Chromossome 1	Reverse	365942	0	2.16	2.707	1.62233	0	0	0	0	0	365845	a	BCAL0339	B4E6R1	type VI secretion system protein TssJ
Chromossome 1	Reverse	366121	0	2.76	3.322	2.02733	0	10.085	0	3.36167	1.65817	365845	b	BCAL0339	B4E6R1	type VI secretion system protein TssJ
Chromossome 1	Reverse	366145	67.237	127.18	69.033	87.8167	262.304	433.671	114.333	270.103	3.07576	365845	c	BCAL0339	B4E6R1	type VI secretion system protein TssJ	up
Chromossome 1	Reverse	384101	5.991	6.359	5.414	5.92133	3.593	20.171	0	7.92133	1.33776	384027	a	BCAL0352	B4E6S4	subfamily M15C metalopeptidase
Chromossome 1	Reverse	384194	9.098	6.119	9.352	8.18967	0	0	0	0	0	384027	b	BCAL0352	B4E6S4	subfamily M15C metalopeptidase
Chromossome 1	Reverse	396167	43.715	47.753	162.924	84.7973	111.389	65.555	22.867	66.6037	0.785445	396141		BCAL0364	B4E6T6	TetR family regulatory protein
Chromossome 1	Reverse	400290	3275.22	3088.68	4773.64	3712.51	4665.77	6131.91	5808.1	5535.26	1.49097	400150		BCAL0368	B4E6U0	cold shock-like protein CspD
Chromossome 1	Reverse	403095	2.996	2.88	3.815	3.23033	17.966	10.085	22.867	16.9727	5.25415	403072		BCAL0370	B4E6U2	putative dioxygenase subunit
Chromossome 1	Reverse	403938	5.991	6.959	8.86	7.27	0	0	0	0	0	403871	a	BCAL0371	B4E6U3	3-octaprenyl-4-hydroxybenzoate carboxy-lyase
Chromossome 1	Reverse	404133	3.218	0	3.199	2.139	0	0	0	0	0	403871	b	BCAL0371	B4E6U3	3-octaprenyl-4-hydroxybenzoate carboxy-lyase
Chromossome 1	Reverse	404235	84.324	77.028	102.012	87.788	238.948	75.64	91.466	135.351	1.5418	404207		BCAL0372	B4E6U4	putative glutaredoxin
Chromossome 1	Reverse	406238	25.63	20.277	13.413	19.7733	53.898	5.043	0	19.647	0.993611	406207		BCAL0374	B4E6U6	peptide chain release factor 1
Chromossome 1	Reverse	407615	217.8	169.053	346.398	244.417	783.317	529.482	388.731	567.177	2.32053	407598		BCAL0375	B4E6U7	glutamyl-tRNA reductase	up
Chromossome 1	Reverse	408493	15.311	27.716	11.075	18.034	32.339	65.555	0	32.6313	1.80943	408389		BCAL0376	B4E6U8	two-component regulatory system, response regulator protein
Chromossome 1	Reverse	415321	9.32	7.559	25.964	14.281	0	0	0	0	0	415209	a	BCAL0382	B4E6V5	LysR family regulatory protein
Chromossome 1	Reverse	415332	2.885	2.4	10.583	5.28933	0	0	0	0	0	415209	b	BCAL0382	B4E6V5	LysR family regulatory protein
Chromossome 1	Reverse	421601	2.33	0	5.045	2.45833	23.356	0	0	7.78533	3.16692	421501		BCAL0387	B4E6W0	GTP-dependent nucleic acid-binding protein EngD
Chromossome 1	Reverse	429010	20.97	15.957	92.045	42.9907	34.135	45.384	0	26.5063	0.61656	428823		BCAL0394	B4E6W7	uracil-DNA glycosylase
Chromossome 1	Reverse	433725	19.75	17.157	30.271	22.3927	55.695	0	0	18.565	0.829066	433485		BCAL0399	B4E7B0	anthranilate synthase component I
Chromossome 1	Reverse	435330	0	2.16	4.553	2.23767	0	5.043	0	1.681	0.751229	435298		BCAL0401	B4E7B2	ribulose-phosphate 3-epimerase
Chromossome 1	Reverse	440023	98.304	67.669	43.561	69.8447	26.949	5.043	45.733	25.9083	0.370942	440007		BCAL0406	B4E7B7	enoyl-CoA hydratase	down
Chromossome 1	Reverse	443108	7.434	9.239	23.996	13.5563	10.78	110.939	160.066	93.9283	6.92874	443049		BCAL0408	B4E7B9	PacL	up
Chromossome 1	Reverse	456298	0	2.4	2.338	1.57933	10.78	10.085	0	6.955	4.40376	456280		BCAL0416	B4E5I8	transposase
Chromossome 1	Reverse	467220	2.33	4.919	5.907	4.38533	0	5.043	0	1.681	0.383323	467127	a	BCAL0422	B4E7D0	DNA polymerase III subunit beta
Chromossome 1	Reverse	467248	9.764	8.759	23.011	13.8447	0	5.043	0	1.681	0.121419	467127	b	BCAL0422	B4E7D0	DNA polymerase III subunit beta
Chromossome 1	Reverse	469040	327.866	391.619	79.862	266.449	301.829	272.305	182.932	252.355	0.947106	468875		BCAL0423	B4E7D1	chromosomal replication initiation protein
Chromossome 1	Reverse	476620	4.438	3.599	5.414	4.48367	0	0	0	0	0	476342		BCAL0431	B4E7D9	hypothetical protein
Chromossome 1	Reverse	476658	678.587	673.094	787.793	713.158	501.251	65.555	274.399	280.402	0.393183	476628	a	BCAL0432	B4E7E0	hypothetical protein	down
Chromossome 1	Reverse	476786	6.879	6.959	10.583	8.14033	59.288	10.085	0	23.1243	2.84071	476628	b	BCAL0432	B4E7E0	hypothetical protein	up
Chromossome 1	Reverse	476866	3.329	5.039	8.245	5.53767	19.763	0	0	6.58767	1.18961	476628	c	BCAL0432	B4E7E0	hypothetical protein
Chromossome 1	Reverse	476919	7.878	8.759	13.536	10.0577	0	0	0	0	0	476628	d	BCAL0432	B4E7E0	hypothetical protein
Chromossome 1	Reverse	479378	10.651	19.077	16.12	15.2827	0	35.299	0	11.7663	0.769914	479350		BCAL0436	B4E7E4	glyoxalase/bleomycin resistance protein/dioxygenase superfamily protein
Chromossome 1	Reverse	479506	16.199	48.232	16.858	27.0963	93.423	711.019	868.929	557.79	20.5855	479506	a	QU43_RS38736	0	double-hairpin RNA ncS05	up
Chromossome 1	Reverse	479738	15.755	17.757	17.72	17.0773	0	0	0	0	0	479506	b	QU43_RS38736	0	double-hairpin RNA ncS05
Chromossome 1	Reverse	479751	16.532	12.358	9.844	12.9113	0	20.171	0	6.72367	0.520757	479506	c	QU43_RS38736	0	double-hairpin RNA ncS05
Chromossome 1	Reverse	484370	31.178	38.274	105.95	58.4673	195.829	50.427	68.6	104.952	1.79505	484313		BCAL0440	B4E7E8	hypothetical protein
Chromossome 1	Reverse	505408	11.761	12.118	20.058	14.6457	0	5.043	0	1.681	0.114778	505274	a	BCAL0457	B4E7G5	hypothetical protein
Chromossome 1	Reverse	505472	599.034	670.815	436.473	568.774	1322.3	897.598	754.596	991.497	1.74322	505274	b	BCAL0457	B4E7G5	hypothetical protein
Chromossome 1	Reverse	505688	40.609	33.115	54.882	42.8687	208.406	247.092	160.066	205.188	4.78643	505682		BCALr0457	0	tRNA-Lys	up
Chromossome 1	Reverse	508319	3.329	5.159	7.752	5.41333	0	0	0	0	0	508214		BCAL0460	B4E7V2	D-isomer specific 2-hydroxyacid dehydrogenase
Chromossome 1	Reverse	512429	2.885	0	5.907	2.93067	10.78	0	0	3.59333	1.22611	512420	a	BCAL0462	B4E7V4	DNA topoisomerase III
Chromossome 1	Reverse	512470	28.959	29.635	56.851	38.4817	84.44	35.299	22.867	47.5353	1.23527	512420	b	BCAL0462	B4E7V4	DNA topoisomerase III
Chromossome 1	Reverse	513033	90.759	71.389	180.028	114.059	132.948	15.128	45.733	64.603	0.566402	512993		BCAL0463	B4E7V5	putative thioredoxin
Chromossome 1	Reverse	533783	71.232	98.625	91.675	87.1773	269.49	307.604	182.932	253.342	2.90605	533573		BCAL0482	B4E7X4	rod shape-determining protein MreB	up
Chromossome 1	Reverse	542496	16.088	8.759	6.891	10.5793	30.542	0	0	10.1807	0.962316	542446		BCAL0490	B4E7Y2	peptidase, family M48
Chromossome 1	Reverse	543994	0	5.519	2.215	2.578	10.78	10.085	45.733	22.1993	8.61107	543857		BCAL0491	B4E7Y3	major facilitator superfamily protein	up
Chromossome 1	Reverse	545921	141.798	143.258	128.592	137.883	25.152	35.299	68.6	43.017	0.311983	545724		BCAL0493	B4E7Y5	homoserine O-acetyltransferase	down
Chromossome 1	Reverse	548341	37.724	42.353	29.41	36.4957	66.474	151.281	114.333	110.696	3.03313	548310		BCAL0496	B4E7Y8	acetylglutamate kinase	up
Chromossome 1	Reverse	553525	65.573	46.673	81.831	64.6923	55.695	20.171	0	25.2887	0.390907	553517	a	BCAL0502	B4E7Z3	DksA/TraR C4-type zinc finger family protein	down
Chromossome 1	Reverse	553541	46.6	32.995	53.652	44.4157	59.288	25.213	0	28.167	0.634168	553517	b	BCAL0502	B4E7Z3	DksA/TraR C4-type zinc finger family protein
Chromossome 1	Reverse	553625	2.441	3.359	5.045	3.615	0	0	0	0	0	553517	c	BCAL0502	B4E7Z3	DksA/TraR C4-type zinc finger family protein
Chromossome 1	Reverse	553645	50.927	26.636	37.532	38.365	28.746	5.043	22.867	18.8853	0.492254	553517	d	BCAL0502	B4E7Z3	DksA/TraR C4-type zinc finger family protein
Chromossome 1	Reverse	559233	95.974	42.713	125.269	87.9853	125.762	141.195	0	88.9857	1.01137	559201		BCAL0507	B4E7Z8	diaminopimelate epimerase
Chromossome 1	Reverse	560481	3.994	11.398	4.799	6.73033	44.915	55.47	22.867	41.084	6.1043	560382		BCAL0508	B4E7Z9	lipid A biosynthesis myristoyl acyltransferase LpxL	up
Chromossome 1	Reverse	562356	2.774	2.64	6.03	3.81467	0	10.085	0	3.36167	0.881248	562288	a	BCAL0510	B4E801	hypothetical protein
Chromossome 1	Reverse	562491	18.529	11.758	42.823	24.37	26.949	20.171	0	15.7067	0.644508	562288	b	BCAL0510	B4E801	hypothetical protein
Chromossome 1	Reverse	565434	3.218	2.4	3.076	2.898	0	0	0	0	0	565310	a	BCAL0514	B4E805	hypothetical protein
Chromossome 1	Reverse	565464	598.369	469.486	273.18	447.012	64.678	20.171	0	28.283	0.0632713	565310	b	BCAL0514	B4E805	hypothetical protein	down
Chromossome 1	Reverse	584904	13.647	10.678	16.735	13.6867	14.373	25.213	68.6	36.062	2.63483	584855		BCAL0532	B4E8H5	hypothetical protein	up
Chromossome 1	Reverse	586564	31.067	30.835	12.552	24.818	75.457	115.982	68.6	86.6797	3.49261	586513		BCAL0533	B4E8H6	putative amino-acid transporter transmembrane protein	up
Chromossome 1	Reverse	588377	5.104	3.12	4.307	4.177	0	20.171	0	6.72367	1.60969	588208	a	BCAL0535	B4E8H8	two-component regulatory system, sensor histidine kinase RqpS
Chromossome 1	Reverse	588501	29.624	16.437	17.843	21.3013	156.304	0	0	52.1013	2.44592	588208	b	BCAL0535	B4E8H8	two-component regulatory system, sensor histidine kinase RqpS	up
Chromossome 1	Reverse	589532	1680.6	1618.31	1459.79	1586.23	1189.35	1043.84	1028.99	1087.39	0.685519	589394		BCAL0536	B4E8H9	ferredoxin--NADP reductase
Chromossome 1	Reverse	591048	3.883	6.599	5.291	5.25767	21.559	15.128	0	12.229	2.32594	591012	a	BCAL0538	B4E8I1	hypothetical protein
Chromossome 1	Reverse	591128	2.441	2.64	5.784	3.62167	0	0	0	0	0	591012	b	BCAL0538	B4E8I1	hypothetical protein
Chromossome 1	Reverse	606843	3.218	0	6.03	3.08267	0	10.085	0	3.36167	1.09051	606616		BCAL0552	B4E8J5	allophanate hydrolase subunit 1
Chromossome 1	Reverse	607981	3.883	2.4	11.075	5.786	7.186	0	22.867	10.0177	1.73136	607947		BCAL0554	B4E8J7	5-formyltetrahydrofolate cyclo-ligase family protein
Chromossome 1	Reverse	626811	5.77	4.559	5.66	5.32967	14.373	5.043	0	6.472	1.21433	626787		BCAL0573	B4E8L6	putative transposase
Chromossome 1	Reverse	643526	16.976	13.438	18.827	16.4137	19.763	40.341	68.6	42.9013	2.61376	643309		BCAL0590	B4E8N2	putative integrase	up
Chromossome 1	Reverse	659766	2.33	2.04	3.076	2.482	0	5.043	0	1.681	0.677276	659660	a	BCAL0604	B4E927	putative cheavy metal binding protein
Chromossome 1	Reverse	659912	8.876	4.199	8.614	7.22967	35.932	5.043	0	13.6583	1.88921	659660	b	BCAL0604	B4E927	putative cheavy metal binding protein
Chromossome 1	Reverse	662752	271.945	214.406	612.195	366.182	118.576	176.494	160.066	151.712	0.414308	662735		BCAL0610	B4E933	hypothetical protein	down
Chromossome 1	Reverse	666123	16.532	23.276	33.963	24.5903	53.898	50.427	22.867	42.3973	1.72415	666095		BCAL0612	B4E935	bifunctional UDP-N-acetylglucosamine pyrophosphorylase/glucosamine-1-phosphate N-acetyltransferase
Chromossome 1	Reverse	669997	37.28	46.073	45.407	42.92	53.898	15.128	22.867	30.631	0.713677	669975		BCAL0617	B4E940	hypothetical protein
Chromossome 1	Reverse	673312	7.878	7.799	13.905	9.86067	55.695	105.896	68.6	76.7303	7.78145	673286	a	BCAL0620	B4E943	LacI family regulatory protein	up
Chromossome 1	Reverse	673414	24.742	20.757	10.706	18.735	23.356	30.256	0	17.8707	0.953865	673286	b	BCAL0620	B4E943	LacI family regulatory protein
Chromossome 1	Reverse	681516	2.441	0	2.215	1.552	0	10.085	0	3.36167	2.16602	681232		BCAL0626	B4E949	putative 2-nitropropane dioxygenase
Chromossome 1	Reverse	682955	2.774	3.239	8.368	4.79367	0	0	0	0	0	682921		BCAL0628	B4E951	AsnC family regulatory protein
Chromossome 1	Reverse	686985	19.417	20.157	35.932	25.1687	64.678	40.341	0	35.0063	1.39087	686831		BCAL0632	B4E956	putative dehydrogenase
Chromossome 1	Reverse	688480	7.434	5.999	4.799	6.07733	10.78	5.043	0	5.27433	0.86787	688328		BCAL0634	B4E958	putative lipoprotein
Chromossome 1	Reverse	698961	4.882	9.119	5.168	6.38967	14.373	0	22.867	12.4133	1.94272	698704		BCAL0644	B4E967	dihydrodipicolinate synthetase family protein
Chromossome 1	Reverse	701996	22.967	27.716	32.117	27.6	21.559	5.043	22.867	16.4897	0.597452	701956		BCAL0647	B4E970	putative glutathione S-transferase
Chromossome 1	Reverse	720486	3.218	2.64	3.446	3.10133	0	0	0	0	0	720424		BCAL0662	B4E9L2	hypothetical protein
Chromossome 1	Reverse	727768	131.368	129.22	288.685	183.091	35.932	30.256	45.733	37.307	0.203762	727736		BCAL0668	B4E9L8	family S9 serine peptidase	down
Chromossome 1	Reverse	731906	10.097	8.999	16.981	12.0257	10.78	25.213	0	11.9977	0.997672	731788		BCAL0672	B4E9M2	bifunctional isocitrate dehydrogenase kinase/phosphatase protein
Chromossome 1	Reverse	736660	0	2.16	3.076	1.74533	0	0	0	0	0	736581		BCAL0675	B4E9M5	extracellular solute-binding protein
Chromossome 1	Reverse	741291	4.438	6.119	4.43	4.99567	37.729	60.512	68.6	55.6137	11.1324	741214		BCAL0679	B4E9M9	arginyl-tRNA synthetase	up
Chromossome 1	Reverse	745705	0	5.399	11.444	5.61433	0	0	0	0	0	745678		BCAL0682	B4E9N2	putative 5-methyltetrahydrofolate--homocysteine methyltransferase
Chromossome 1	Reverse	746175	25.186	21.477	86.015	44.226	283.863	131.11	45.733	153.569	3.47236	746138	a	BCAL0683	B4E9N3	hypothetical protein	up
Chromossome 1	Reverse	746253	18.196	14.398	65.588	32.7273	8.983	0	0	2.99433	0.0914933	746138	b	BCAL0683	B4E9N3	hypothetical protein
Chromossome 1	Reverse	746281	79.886	73.308	299.268	150.821	465.319	297.518	388.731	383.856	2.54512	746138	c	BCAL0683	B4E9N3	hypothetical protein	up
Chromossome 1	Reverse	746339	2.774	0	10.952	4.57533	0	0	45.733	15.2443	3.33185	746138	d	BCAL0683	B4E9N3	hypothetical protein
Chromossome 1	Reverse	746397	34.173	25.196	217.314	92.2277	194.033	75.64	91.466	120.38	1.30524	746138	e	BCAL0683	B4E9N3	hypothetical protein
Chromossome 1	Reverse	748703	12.316	12.958	22.519	15.931	0	0	0	0	0	748628		BCAL0685	B4E9N5	IclR family regulatory protein
Chromossome 1	Reverse	770688	10.541	12.118	18.212	13.6237	71.864	20.171	22.867	38.3007	2.81133	770630		BCAL0707	B4E9Q7	DNA-binding transcriptional activator GcvA	up
Chromossome 1	Reverse	778996	2.774	2.04	0	1.60467	0	5.043	0	1.681	1.04757	778937		BCAL0715	B4E9R5	LysR family regulatory protein
Chromossome 1	Reverse	792724	4.105	5.159	5.907	5.057	0	0	45.733	15.2443	3.0145	792672		BCAL0725	B4EA51	putative thiol-disulfide oxidoreductase
Chromossome 1	Reverse	795902	87.209	44.513	75.309	69.0103	143.728	60.512	22.867	75.7023	1.09697	795855	a	BCAL0728	B4EA54	hypothetical protein
Chromossome 1	Reverse	795999	69.789	98.505	135.606	101.3	68.271	136.153	182.932	129.119	1.27462	795855	b	BCAL0728	B4EA54	hypothetical protein
Chromossome 1	Reverse	806163	5.437	8.039	10.46	7.97867	43.118	55.47	0	32.8627	4.11882	806116	a	BCAL0738	B4EA63	C-terminal processing protease-3	up
Chromossome 1	Reverse	806261	24.299	22.556	49.099	31.9847	149.118	115.982	114.333	126.478	3.95432	806116	b	BCAL0738	B4EA63	C-terminal processing protease-3	up
Chromossome 1	Reverse	807194	22.08	22.436	15.382	19.966	21.559	45.384	0	22.3143	1.11762	807119		BCAL0739	B4EA64	phosphoglyceromutase
Chromossome 1	Reverse	811636	2.219	0	2.584	1.601	0	5.043	0	1.681	1.04997	811546		BCAL0746	B4EA71	hypothetical protein
Chromossome 1	Reverse	819165	22.523	25.796	54.144	34.1543	37.729	40.341	91.466	56.512	1.65461	819131		BCAL0755	B4EA80	hypothetical protein
Chromossome 1	Reverse	844224	2.219	2.64	3.076	2.645	0	0	0	0	0	844198	a	BCAL0775	B4EAA0	putative molybdopterin oxidoreductase/DMSO reductase protein
Chromossome 1	Reverse	844278	2.774	2.04	6.522	3.77867	0	10.085	0	3.36167	0.889644	844198	b	BCAL0775	B4EAA0	putative molybdopterin oxidoreductase/DMSO reductase protein
Chromossome 1	Reverse	857692	0	2.4	5.168	2.52267	8.983	0	0	2.99433	1.18697	857553		BCAL0784	B4EAP7	cytochrome d ubiquinol oxidase subunit II
Chromossome 1	Reverse	859419	3.44	4.319	6.399	4.71933	0	0	0	0	0	859165		BCAL0785	B4EAP8	cytochrome d ubiquinol oxidase subunit I
Chromossome 1	Reverse	859453	13.425	13.318	11.198	12.647	0	10.085	45.733	18.606	1.47118	859421	a	BCAL0786	B4EAP9	hypothetical protein
Chromossome 1	Reverse	859487	141.243	100.904	93.029	111.725	93.423	15.128	68.6	59.0503	0.528531	859421	b	BCAL0786	B4EAP9	hypothetical protein
Chromossome 1	Reverse	859516	18.307	18.957	21.781	19.6817	53.898	25.213	68.6	49.237	2.50167	859421	c	BCAL0786	B4EAP9	hypothetical protein	up
Chromossome 1	Reverse	859600	11.095	9.718	12.552	11.1217	41.322	15.128	45.733	34.061	3.06258	859421	d	BCAL0786	B4EAP9	hypothetical protein	up
Chromossome 1	Reverse	860776	35.061	36.234	51.068	40.7877	32.339	95.811	68.6	65.5833	1.60792	860723	a	BCAL0787	B4EAQ0	RNA polymerase factor sigma-32
Chromossome 1	Reverse	860877	5.659	6.839	53.036	21.8447	14.373	30.256	68.6	37.743	1.72779	860723	b	BCAL0787	B4EAQ0	RNA polymerase factor sigma-32
Chromossome 1	Reverse	861005	3.55	7.199	11.567	7.43867	30.542	25.213	114.333	56.696	7.6218	860723	c	BCAL0787	B4EAQ0	RNA polymerase factor sigma-32	up
Chromossome 1	Reverse	864152	5.659	9.838	9.844	8.447	0	0	22.867	7.62233	0.902372	863872		BCAL0790	B4EAQ3	2-isopropylmalate synthase
Chromossome 1	Reverse	865268	5.326	3.599	10.583	6.50267	0	0	0	0	0	865215	a	BCAL0791	B4EAQ4	glycosyl transferase family protein
Chromossome 1	Reverse	865467	2.441	2.16	2.215	2.272	0	0	0	0	0	865215	b	BCAL0791	B4EAQ4	glycosyl transferase family protein
Chromossome 1	Reverse	870219	105.849	125.74	16.981	82.8567	100.61	141.195	68.6	103.468	1.24876	870196		BCAL0797	B4EAR0	histidinol-phosphate aminotransferase
Chromossome 1	Reverse	872883	14.091	7.199	18.704	13.3313	0	5.043	22.867	9.30333	0.697855	872883	a	0	0	tRNA-Gln
Chromossome 1	Reverse	872922	20.193	21.477	11.567	17.7457	39.525	40.341	68.6	49.4887	2.78877	872883	b	0	0	tRNA-Gln	up
Chromossome 1	Reverse	873091	59.582	79.667	52.421	63.89	61.084	121.024	68.6	83.5693	1.30802	872883	c	0	0	tRNA-Gln
Chromossome 1	Reverse	876310	61.579	71.029	163.293	98.6337	217.389	95.811	137.199	150.133	1.52213	876291	a	BCAL0804	B4EAR6	hypothetical protein
Chromossome 1	Reverse	876326	2.441	2.88	3.938	3.08633	34.135	30.256	22.867	29.086	9.42413	876291	b	BCAL0804	B4EAR6	hypothetical protein	up
Chromossome 1	Reverse	876517	68.791	61.91	205.501	112.067	605.454	347.945	1143.33	698.909	6.23651	876291	c	BCAL0804	B4EAR6	hypothetical protein	up
Chromossome 1	Reverse	880204	153.115	142.178	270.596	188.63	147.321	35.299	22.867	68.4957	0.363122	880185		BCAL0808	B4EAS0	hypothetical protein	down
Chromossome 1	Reverse	882549	0	2.76	3.569	2.10967	0	0	0	0	0	882425		BCAL0812	B4EAS3	sigma-54 modulation protein
Chromossome 1	Reverse	884106	8.987	5.879	14.028	9.63133	7.186	10.085	0	5.757	0.597737	884089		BCAL0813	B4EAS4	RNA polymerase factor sigma-54
Chromossome 1	Reverse	885857	16.31	18.717	25.718	20.2483	7.186	45.384	0	17.5233	0.865421	885724		BCAL0815	B4EAS6	OstA-like protein
Chromossome 1	Reverse	886950	36.06	22.796	159.724	72.86	25.152	0	22.867	16.0063	0.219686	886875		BCAL0817	B4EAS8	putative 3-deoxy-D-manno-octulosonate 8-phosphate phosphatase
Chromossome 1	Reverse	894424	4.105	5.879	5.907	5.297	0	0	0	0	0	894327	a	BCAL0824	B4EAT5	hypothetical protein
Chromossome 1	Reverse	894437	21.636	25.436	38.516	28.5293	5.39	0	0	1.79667	0.0629761	894327	b	BCAL0824	B4EAT5	hypothetical protein
Chromossome 1	Reverse	897461	6.546	7.319	9.967	7.944	48.508	100.854	205.799	118.387	14.9027	897433		BCAL0825	B4EAT6	excinuclease ABC subunit A	up
Chromossome 1	Reverse	930410	29.513	16.677	42.454	29.548	70.067	35.299	0	35.122	1.18864	930363		BCAL0857	B4EBA8	hypothetical protein
Chromossome 1	Reverse	933188	1357.06	968.248	1549.25	1291.52	1000.71	247.092	297.265	515.021	0.398771	933152	a	BCAL0860	B4EBB1	putative protease	down
Chromossome 1	Reverse	933212	37.613	28.675	450.625	172.304	283.863	211.793	388.731	294.796	1.7109	933152	b	BCAL0860	B4EBB1	putative protease
Chromossome 1	Reverse	933392	3.55	3.719	5.045	4.10467	12.576	0	0	4.192	1.02128	933152	c	BCAL0860	B4EBB1	putative protease
Chromossome 1	Reverse	936082	16.088	21.717	24.857	20.8873	84.44	25.213	22.867	44.1733	2.11484	936008		BCAL0863	B4EBB4	family C56 cysteine peptidase	up
Chromossome 1	Reverse	937489	12.205	12.478	11.075	11.9193	3.593	20.171	0	7.92133	0.664579	937464		BCAL0864	B4EBB5	hypothetical protein
Chromossome 1	Reverse	942937	20.415	19.677	15.505	18.5323	26.949	70.598	68.6	55.3823	2.98842	942902		BCAL0869	B4EBC0	threonine dehydratase	up
Chromossome 1	Reverse	966561	5.104	3	5.537	4.547	8.983	0	0	2.99433	0.658529	966500	a	BCAL0888	B4EBD9	FdhD/NarQ family protein
Chromossome 1	Reverse	966686	11.317	5.999	17.474	11.5967	30.542	15.128	22.867	22.8457	1.97002	966500	b	BCAL0888	B4EBD9	FdhD/NarQ family protein
Chromossome 1	Reverse	967635	12.981	16.917	31.502	20.4667	57.491	40.341	0	32.6107	1.59336	967550		BCAL0890	B4EBE1	thioesterase superfamily protein
Chromossome 1	Reverse	980357	23.522	16.077	90.445	43.348	127.559	105.896	137.199	123.551	2.85022	980238		BCAL0900	B4EBF1	hypothetical protein	up
Chromossome 1	Reverse	989475	38.833	41.034	41.1	40.3223	123.965	121.024	45.733	96.9073	2.40332	989435		BCAL0907	B4EBF8	putative cation transporter efflux protein	up
Chromossome 1	Reverse	990586	9.431	6.599	5.414	7.148	8.983	0	0	2.99433	0.418905	990555		BCAL0908	B4EBF9	ChaC-like protein
Chromossome 1	Reverse	991365	10.208	12.718	22.642	15.1893	102.406	45.384	45.733	64.5077	4.24691	991344		BCAL0909	B4EBG0	rRNA maturation RNAse YbeY	up
Chromossome 1	Reverse	994055	13.425	15.718	3.199	10.7807	70.067	45.384	68.6	61.3503	5.69077	993945		BCAL0911	B4EBG2	(dimethylallyl)adenosine tRNA methylthiotransferase	up
Chromossome 1	Reverse	995128	2.33	3.599	13.536	6.48833	5.39	0	0	1.79667	0.276907	995091	a	BCAL0912	B4EBG3	LysR family regulatory protein
Chromossome 1	Reverse	995295	2.552	2.76	0	1.77067	0	0	0	0	0	995091	b	BCAL0912	B4EBG3	LysR family regulatory protein
Chromossome 1	Reverse	1003602	2.441	2.76	7.383	4.19467	35.932	5.043	0	13.6583	3.25612	1003560		BCAL0920	B4EBV0	LacI family regulatory protein
Chromossome 1	Reverse	1010454	71.343	70.309	73.586	71.746	132.948	110.939	0	81.2957	1.1331	1010406		BCAL0926	B4EBV6	glycerol-3-phosphate dehydrogenase
Chromossome 1	Reverse	1011315	2.552	6.359	3.938	4.283	0	0	0	0	0	1011229	a	BCAL0928	B4EBV8	hypothetical protein
Chromossome 1	Reverse	1011380	264.401	300.913	104.227	223.18	0	5.043	0	1.681	0.00753203	1011229	b	BCAL0928	B4EBV8	hypothetical protein
Chromossome 1	Reverse	1012336	4.771	12.358	6.645	7.92467	59.288	60.512	114.333	78.0443	9.84828	1012309		BCAL0929	B4EBV9	putative DeoR family glycerol-3-phosphate regulon repressor	up
Chromossome 1	Reverse	1019617	11.206	20.517	16.612	16.1117	55.695	317.689	182.932	185.439	11.5096	1019541		BCAL0935	B4EBW5	putative periplasmic cytochrome c protein	up
Chromossome 1	Reverse	1022221	19.417	14.038	11.567	15.0073	0	0	0	0	0	1022162		BCAL0937	B4EBW7	galactonate dehydratase
Chromossome 1	Reverse	1023323	2.663	4.079	3.938	3.56	0	0	45.733	15.2443	4.28212	1023264		BCAL0938a	B4EBW8	hypothetical protein
Chromossome 1	Reverse	1026951	369.473	307.752	334.708	337.311	168.88	110.939	114.333	131.384	0.389504	1026907		BCAL0940	B4EBX0	putative transglycosylase	down
Chromossome 1	Reverse	1028090	0	2.4	2.092	1.49733	0	0	0	0	0	1028041	a	BCAL0941	B4EBX1	LysR family regulatory protein
Chromossome 1	Reverse	1028257	50.04	30.595	24.119	34.918	12.576	0	0	4.192	0.120053	1028041	b	BCAL0941	B4EBX1	LysR family regulatory protein
Chromossome 1	Reverse	1033591	52.148	38.274	10.337	33.5863	50.305	40.341	22.867	37.8377	1.12658	1033448		BCAL0947a	B4EBX7	hypothetical protein
Chromossome 1	Reverse	1034846	139.135	30.235	105.457	91.609	129.355	0	0	43.1183	0.470678	1034815		BCAL0948	B4EBX8	putative plasmid-related recombination enzyme	down
Chromossome 1	Reverse	1036582	3.994	4.559	5.291	4.61467	0	0	0	0	0	1036460		BCAL0949	B4EBX9	putative phage-related integrase
Chromossome 1	Reverse	1036620	570.63	360.783	212.638	381.35	772.538	1795.2	2423.85	1663.86	4.36308	1036614		BCALr0949	0	tRNA-Met	up
Chromossome 1	Reverse	1038491	33.841	43.793	3.199	26.9443	0	5.043	0	1.681	0.0623879	1038434		BCAL0950	B4EBY0	major facilitator superfamily protein
Chromossome 1	Reverse	1041120	142.02	108.823	75.555	108.799	21.559	0	0	7.18633	0.0660513	1040955	a	BCAL0952	B4EBY2	two-component regulatory system, response regulator protein
Chromossome 1	Reverse	1041139	39.721	35.874	41.592	39.0623	104.203	10.085	0	38.096	0.975262	1040955	b	BCAL0952	B4EBY2	two-component regulatory system, response regulator protein
Chromossome 1	Reverse	1051243	2.774	4.199	0	2.32433	0	0	0	0	0	1051132		BCAL0962	B4EBZ2	molybdenum cofactor biosynthesis protein MoaC
Chromossome 1	Reverse	1054844	3.661	2.28	13.905	6.61533	0	0	0	0	0	1054753	a	BCAL0965	B4EBZ5	putative hydrolase
Chromossome 1	Reverse	1054926	0	2.04	6.645	2.895	0	0	0	0	0	1054753	b	BCAL0965	B4EBZ5	putative hydrolase
Chromossome 1	Reverse	1055470	375.353	244.642	594.229	404.741	474.302	221.878	434.464	376.881	0.931166	1055233		BCAL0966	B4EBZ6	hypothetical protein
Chromossome 1	Reverse	1058300	13.314	12.118	9.229	11.5537	8.983	0	22.867	10.6167	0.9189	1058275	a	BCAL0970	B4EAK8	CreA protein 2
Chromossome 1	Reverse	1058466	37.502	19.437	21.781	26.24	0	0	0	0	0	1058275	b	BCAL0970	B4EAK8	CreA protein 2
Chromossome 1	Reverse	1058589	2.219	0	3.322	1.847	0	0	0	0	0	1058478	a	BCALr0970a	0	tRNA-Asn
Chromossome 1	Reverse	1058615	38.39	19.677	18.212	25.4263	0	0	0	0	0	1058478	b	BCALr0970a	0	tRNA-Asn
Chromossome 1	Reverse	1058647	4186.58	3498.41	1538.79	3074.6	1706.77	7165.66	13239.7	7370.72	2.3973	1058627		BCALr0970b	0	tRNA-Asn	up
Chromossome 1	Reverse	1059069	4.327	5.639	6.891	5.619	5.39	0	0	1.79667	0.319748	1059053	a	BCAL0971	B4EAK7	4Fe-4S ferredoxin
Chromossome 1	Reverse	1059102	20.637	50.032	29.656	33.4417	210.202	358.031	480.198	349.477	10.4503	1059053	b	BCAL0971	B4EAK7	4Fe-4S ferredoxin	up
Chromossome 1	Reverse	1059166	15.533	10.438	15.505	13.8253	23.356	5.043	45.733	24.7107	1.78735	1059053	c	BCAL0971	B4EAK7	4Fe-4S ferredoxin
Chromossome 1	Reverse	1069327	76.225	52.792	75.801	68.2727	37.729	20.171	0	19.3	0.28269	1069306		BCAL0981	B4EAJ7	molybdenum cofactor biosynthesis protein A
Chromossome 1	Reverse	1072713	10.208	7.679	14.274	10.7203	0	0	0	0	0	1072601	a	BCAL0982	B4EAJ6	putative ribonuclease E
Chromossome 1	Reverse	1072728	0	2.28	2.215	1.49833	0	0	0	0	0	1072601	b	BCAL0982	B4EAJ6	putative ribonuclease E
Chromossome 1	Reverse	1077956	6.99	5.759	13.29	8.67967	8.983	5.043	0	4.67533	0.538654	1077813		BCAL0988	B4EAJ0	Maf-like protein
Chromossome 1	Reverse	1099459	95.974	78.828	140.651	105.151	55.695	176.494	91.466	107.885	1.026	1099393	a	BCAL1011	B4EA42	sigma-54 interacting response regulator protein
Chromossome 1	Reverse	1099521	22.412	22.077	34.455	26.3147	118.576	15.128	45.733	59.8123	2.27297	1099393	b	BCAL1011	B4EA42	sigma-54 interacting response regulator protein	up
Chromossome 1	Reverse	1100352	41.163	46.313	78.386	55.2873	127.559	302.561	480.198	303.439	5.48841	1100218		BCAL1012	B4EA41	elongation factor P	up
Chromossome 1	Reverse	1110721	11.983	9.838	40.608	20.8097	199.423	30.256	68.6	99.4263	4.77789	1110718		BCAL1023	B4EA33	putative DNA-binding protein	up
Chromossome 1	Reverse	1114755	11.095	10.198	19.073	13.4553	14.373	0	45.733	20.0353	1.48903	1114733	a	BCAL1029	B4ECJ1	LysR family regulatory protein
Chromossome 1	Reverse	1114785	0	2.04	7.26	3.1	0	0	0	0	0	1114733	b	BCAL1029	B4ECJ1	LysR family regulatory protein
Chromossome 1	Reverse	1124331	193.391	335.107	411.37	313.289	150.914	1427.08	777.463	785.152	2.50616	1124102	a	BCAL1039	B4ECK1	ABC transporter ATP-binding membrane protein	up
Chromossome 1	Reverse	1124386	254.304	145.177	135.606	178.362	10.78	0	45.733	18.8377	0.105615	1124102	b	BCAL1039	B4ECK1	ABC transporter ATP-binding membrane protein
Chromossome 1	Reverse	1129016	3.883	2.76	3.076	3.23967	0	0	0	0	0	1128748		BCAL1043	B4ECK5	glucarate dehydratase
Chromossome 1	Reverse	1131308	3.55	0	4.061	2.537	0	0	0	0	0	1131143	a	BCAL1045	B4ECK7	periplasmic ligand binding lipoprotein
Chromossome 1	Reverse	1131374	14.091	7.319	14.52	11.9767	0	0	0	0	0	1131143	b	BCAL1045	B4ECK7	periplasmic ligand binding lipoprotein
Chromossome 1	Reverse	1134826	7.101	7.559	8.737	7.799	16.169	35.299	68.6	40.0227	5.13177	1134797		BCAL1047	B4ECK9	pyridoxamine kinase	up
Chromossome 1	Reverse	1137126	19.972	11.638	36.916	22.842	17.966	0	22.867	13.611	0.595876	1137076		BCAL1049	B4ECL1	luciferase-like monooxygenase
Chromossome 1	Reverse	1157210	16.976	12.358	16.735	15.3563	25.152	95.811	0	40.321	2.62569	1156993		BCAL1066	B4E8N2	putative integrase	up
Chromossome 1	Reverse	1161150	5.548	8.879	5.537	6.65467	0	0	0	0	0	1160903		BCAL1069	B4ED05	putative cyclic-di-GMP signaling protein
Chromossome 1	Reverse	1162499	216.025	104.264	246.724	189.004	64.678	25.213	137.199	75.6967	0.400502	1162445	a	BCAL1071	B4ED07	NAD dependent epimerase/dehydratase family protein	down
Chromossome 1	Reverse	1162731	6.657	4.679	7.383	6.23967	0	0	0	0	0	1162445	b	BCAL1071	B4ED07	NAD dependent epimerase/dehydratase family protein
Chromossome 1	Reverse	1164707	2.441	3.479	3.446	3.122	0	5.043	0	1.681	0.538437	1164673		BCAL1073	B4ED09	glyoxalase/bleomycin resistance protein/dioxygenase superfamily protein
Chromossome 1	Reverse	1182156	148.455	121.541	28.056	99.3507	131.152	20.171	22.867	58.0633	0.584428	1182064		BCAL1083	B4ED19	putative exported alkaline phosphatase
Chromossome 1	Reverse	1192232	15.422	9.958	65.096	30.1587	3.593	15.128	0	6.24033	0.206917	1192150		BCAL1094	B4ED30	putative amino acid transport system, membrane protein
Chromossome 1	Reverse	1194789	5.326	6.959	5.537	5.94067	25.152	5.043	0	10.065	1.69425	1194741		BCAL1095	B4ED31	hypothetical protein
Chromossome 1	Reverse	1206131	24.742	48.832	99.182	57.5853	39.525	10.085	0	16.5367	0.287168	1206076		BCAL1100	B4ED36	putative diguanylate phosphodiesterase
Chromossome 1	Reverse	1207470	8.432	10.678	4.061	7.72367	0	10.085	68.6	26.2283	3.39584	1207446		BCAL1101	B4ED37	hypothetical protein	up
Chromossome 1	Reverse	1207917	2.33	2.52	6.645	3.83167	3.593	5.043	0	2.87867	0.751283	1207914		BCAL1102	B4ED38	putative lipoprotein
Chromossome 1	Reverse	1208334	54.478	93.225	878.361	342.021	73.661	988.367	846.062	636.03	1.85962	1208277		BCAL1103	B4ED39	putative OsmB-like lipoprotein
Chromossome 1	Reverse	1210644	205.374	108.583	263.09	192.349	271.287	110.939	114.333	165.52	0.860517	1210454		BCAL1104	B4ED40	thiamine biosynthesis protein ThiC
Chromossome 1	Reverse	1217313	5.659	6.359	11.567	7.86167	0	40.341	0	13.447	1.71045	1217254		BCAL1112	B4ED48	putative phosphodiesterase
Chromossome 1	Reverse	1222400	3.883	3.959	2.707	3.51633	0	0	0	0	0	1222267		BCAL1117	B4EDK3	LacI family regulatory protein
Chromossome 1	Reverse	1230931	4.771	4.199	6.153	5.041	7.186	0	0	2.39533	0.47517	1230907		BCAL1125	B4E6L4	putative transposase
Chromossome 1	Reverse	1233222	34.173	41.753	203.901	93.2757	111.389	45.384	68.6	75.1243	0.805401	1233166		BCAL1128	B4EDL4	putative DNA-binding protein
Chromossome 1	Reverse	1236509	4.438	4.799	6.03	5.089	14.373	0	0	4.791	0.941442	1236485	a	BCAL1133	B4E6L4	putative transposase
Chromossome 1	Reverse	1236599	2.663	2.16	8.122	4.315	0	10.085	0	3.36167	0.779065	1236485	b	BCAL1133	B4E6L4	putative transposase
Chromossome 1	Reverse	1238128	0	3.12	4.184	2.43467	28.746	10.085	0	12.9437	5.3164	1238112		BCAL1138	B4EDM0	hypothetical protein
Chromossome 1	Reverse	1246526	2.552	0	2.953	1.835	8.983	45.384	114.333	56.2333	30.6449	1246493	a	BCAL1146	B4EDM6	AraC family regulatory protein	up
Chromossome 1	Reverse	1246680	107.846	126.58	61.404	98.61	174.27	196.665	205.799	192.245	1.94955	1246493	b	BCAL1146	B4EDM6	AraC family regulatory protein
Chromossome 1	Reverse	1246703	210.921	181.891	188.519	193.777	415.015	242.049	274.399	310.488	1.60229	1246493	c	BCAL1146	B4EDM6	AraC family regulatory protein
Chromossome 1	Reverse	1256637	3.661	3.479	6.645	4.595	0	10.085	0	3.36167	0.731592	1256628	a	BCAL1154	B4EDN4	putative outer membrane porin
Chromossome 1	Reverse	1256664	0	2.16	2.461	1.54033	0	0	0	0	0	1256628	b	BCAL1154	B4EDN4	putative outer membrane porin
Chromossome 1	Reverse	1264590	2.885	0	2.953	1.946	0	0	0	0	0	1264552		BCAL1161	B4EDP1	hypothetical protein
Chromossome 1	Reverse	1265435	5.659	7.799	3.692	5.71667	23.356	20.171	45.733	29.7533	5.20466	1265407		BCAL1162	B4EDP2	TetR family regulatory protein	up
Chromossome 1	Reverse	1282566	5.326	6.239	2.215	4.59333	0	0	0	0	0	1282370		BCAL1173	B4EDQ3	putative transposase
Chromossome 1	Reverse	1283200	34.173	22.197	36.793	31.0543	12.576	5.043	0	5.873	0.18912	1283161		BCAL1175	B4EDQ5	putative transposase
Chromossome 1	Reverse	1289329	6.546	3.959	6.891	5.79867	0	10.085	0	3.36167	0.579731	1289314	a	BCAL1179	B4EDR0	LysR family regulatory protein
Chromossome 1	Reverse	1289523	8.211	12.838	15.505	12.1847	16.169	15.128	22.867	18.0547	1.48175	1289314	b	BCAL1179	B4EDR0	LysR family regulatory protein
Chromossome 1	Reverse	1292664	34.839	34.075	81.216	50.0433	71.864	60.512	0	44.1253	0.881742	1292545		BCAL1182	B4EDR3	TetR family regulatory protein
Chromossome 1	Reverse	1328384	9.542	8.519	24.365	14.142	7.186	20.171	0	9.119	0.644817	1328358		BCAL1217	B4EEF4	LysR family regulatory protein
Chromossome 1	Reverse	1346798	9.875	8.639	28.672	15.7287	62.881	20.171	22.867	35.3063	2.24471	1346679		BCAL1234	B4EEH1	putative heat shock protein	up
Chromossome 1	Reverse	1359493	25.63	37.074	48.483	37.0623	0	40.341	45.733	28.6913	0.774137	1359465		BCAL1249	B4EEI6	putative PHB depolymerase
Chromossome 1	Reverse	1365229	5.659	3.959	8.491	6.03633	5.39	0	0	1.79667	0.297642	1365175	a	BCAL1256	B4EEJ3	putative methyltransferase
Chromossome 1	Reverse	1365336	114.614	133.179	155.294	134.362	16.169	50.427	45.733	37.443	0.278672	1365175	b	BCAL1256	B4EEJ3	putative methyltransferase	down
Chromossome 1	Reverse	1376433	118.498	80.987	38.639	79.3747	28.746	80.683	114.333	74.5873	0.939687	1376301		BCAL1265	B4E5F2	hypothetical protein
Chromossome 1	Reverse	1393230	23.3	24.476	113.21	53.662	55.695	10.085	0	21.9267	0.408607	1393209	a	BCAL1279	B4E5G6	hypothetical protein	down
Chromossome 1	Reverse	1393484	5.437	4.799	3.322	4.51933	28.746	5.043	0	11.263	2.49218	1393209	b	BCAL1279	B4E5G6	hypothetical protein
Chromossome 1	Reverse	1393512	5.77	8.399	9.475	7.88133	32.339	10.085	68.6	37.008	4.69565	1393508	a	BCALr1279	0	tRNA-Pro	up
Chromossome 1	Reverse	1393663	11.206	12.118	14.52	12.6147	0	5.043	0	1.681	0.133258	1393508	b	BCALr1279	0	tRNA-Pro
Chromossome 1	Reverse	1395517	2886.66	2479.29	1518.61	2294.85	483.285	115.982	297.265	298.844	0.130224	1395487		BCAL1282	B4E5G9	hypothetical protein	down
Chromossome 1	Reverse	1397560	75.892	60.95	64.234	67.0253	307.219	181.537	45.733	178.163	2.65814	1397538		BCAL1286	B4E5H1	hypothetical protein	up
Chromossome 1	Reverse	1400340	90.759	79.428	105.95	92.0457	249.727	166.409	137.199	184.445	2.00384	1400291		BCAL1288	B4E5H3	family M23 peptidase	up
Chromossome 1	Reverse	1406593	22.302	20.517	41.838	28.219	43.118	5.043	0	16.0537	0.568896	1406355		BCAL1293	B4E5H8	hypothetical protein
Chromossome 1	Reverse	1426894	3.218	0	8.368	3.862	0	0	0	0	0	1426774		BCAL1313	B4E5I8	transposase
Chromossome 1	Reverse	1436958	14.424	15.957	16.366	15.5823	46.712	30.256	22.867	33.2783	2.13565	1436902		BCAL1317	B4E5J7	putative phage integrase	up
Chromossome 1	Reverse	1471106	5.991	4.679	3.076	4.582	0	10.085	0	3.36167	0.733668	1471070		BCAL1342	B4E663	putative hydroxyquinol 1,2-dioxygenase
Chromossome 1	Reverse	1480716	34.173	40.074	61.773	45.34	41.322	5.043	45.733	30.6993	0.677092	1480516		BCAL1350	B4E671	two-component regulatory system, response regulator protein
Chromossome 1	Reverse	1484217	8.1	8.039	0	5.37967	0	5.043	0	1.681	0.312473	1484034	a	BCAL1354	B4E675	hypothetical protein
Chromossome 1	Reverse	1484304	4.549	4.319	0	2.956	0	0	22.867	7.62233	2.5786	1484034	b	BCAL1354	B4E675	hypothetical protein
Chromossome 1	Reverse	1504315	5.88	11.758	5.168	7.602	64.678	231.964	91.466	129.369	17.0178	1504267		BCAL1367	B4E687	putative invasion protein	up
Chromossome 1	Reverse	1505915	4.771	4.679	4.676	4.70867	3.593	0	45.733	16.442	3.49186	1505841	a	BCAL1368	B4E688	putative porin
Chromossome 1	Reverse	1505989	46.267	42.113	9.475	32.6183	23.356	10.085	0	11.147	0.34174	1505841	b	BCAL1368	B4E688	putative porin
Chromossome 1	Reverse	1506109	2.219	2.64	3.815	2.89133	12.576	0	0	4.192	1.44985	1505841	c	BCAL1368	B4E688	putative porin
Chromossome 1	Reverse	1559740	45.047	52.312	129.699	75.686	312.608	262.22	160.066	244.965	3.23659	1559697		BCAL1413	B4E6X8	glutaminyl-tRNA synthetase	up
Chromossome 1	Reverse	1562211	13.869	20.157	27.441	20.489	93.423	60.512	45.733	66.556	3.24838	1562154		BCAL1415	B4E6Y1	putative lipid metabolism-related protein	up
Chromossome 1	Reverse	1599074	25.186	29.395	173.753	76.1113	37.729	252.134	160.066	149.976	1.97049	1599038	a	BCAL1447	B4E713	UTP--glucose-1-phosphate uridylyltransferase
Chromossome 1	Reverse	1599087	290.031	228.564	294.346	270.98	415.015	257.177	91.466	254.553	0.939377	1599038	b	BCAL1447	B4E713	UTP--glucose-1-phosphate uridylyltransferase
Chromossome 1	Reverse	1602034	35.394	37.554	95.982	56.31	445.557	307.604	274.399	342.52	6.08276	1601993		BCAL1448	B4E714	valyl-tRNA synthetase	up
Chromossome 1	Reverse	1606754	15.977	20.037	21.042	19.0187	68.271	40.341	68.6	59.0707	3.10593	1606683		BCAL1451	B4E717	putative fosmidomycin resistance protein	up
Chromossome 1	Reverse	1613687	6.102	14.278	13.413	11.2643	98.813	166.409	205.799	157.007	13.9384	1613657		BCAL1456	B4E722	putative fusaric acid resistance outer membrane efflux protein	up
Chromossome 1	Reverse	1617569	93.866	85.547	82.939	87.4507	127.559	45.384	22.867	65.27	0.746364	1617362		BCAL1460	B4E726	putative FAD-binding reductase
Chromossome 1	Reverse	1618452	6.102	7.319	13.413	8.94467	88.033	10.085	68.6	55.5727	6.21294	1618390		BCAL1462	B4E7G7	putative Trp repressor binding protein	up
Chromossome 1	Reverse	1620223	197.163	151.296	341.968	230.142	533.59	166.409	137.199	279.066	1.21258	1620197		BCAL1464	B4E7G9	hypothetical protein
Chromossome 1	Reverse	1626175	13.869	2.16	37.162	17.7303	12.576	20.171	22.867	18.538	1.04555	1626097		BCAL1468	B4E7H3	putative electron transport protein
Chromossome 1	Reverse	1628252	0	2.28	3.692	1.99067	12.576	35.299	0	15.9583	8.01658	1628215	a	BCAL1471	B4E7H6	LuxR superfamily regulatory protein
Chromossome 1	Reverse	1628418	2.663	3.12	7.629	4.47067	14.373	5.043	0	6.472	1.44766	1628215	b	BCAL1471	B4E7H6	LuxR superfamily regulatory protein
Chromossome 1	Reverse	1628437	7.101	5.879	7.752	6.91067	17.966	0	0	5.98867	0.866583	1628215	c	BCAL1471	B4E7H6	LuxR superfamily regulatory protein
Chromossome 1	Reverse	1630779	2.885	2.64	3.569	3.03133	0	0	0	0	0	1630606		BCAL1474	B4E7H9	short chain dehydrogenase
Chromossome 1	Reverse	1646425	31.622	25.436	58.082	38.38	16.169	45.384	45.733	35.762	0.931787	1646266		BCAL1489	B4E5Q5	putative transposase
Chromossome 1	Reverse	1648821	4.549	0	2.338	2.29567	0	10.085	0	3.36167	1.46435	1648720		BCAL1490	B4E7J4	hypothetical protein
Chromossome 1	Reverse	1653691	0	2.88	3.199	2.02633	0	25.213	22.867	16.0267	7.9092	1653648	a	BCAL1495	B4E7J9	hypothetical protein
Chromossome 1	Reverse	1653875	12.316	13.198	18.089	14.5343	0	5.043	0	1.681	0.115657	1653648	b	BCAL1495	B4E7J9	hypothetical protein
Chromossome 1	Reverse	1654085	833.589	1224.17	986.28	1014.68	273.083	206.75	205.799	228.544	0.225238	1654060	a	BCAL1496	B4E7K0	hypothetical protein	down
Chromossome 1	Reverse	1654129	50.594	70.789	100.535	73.9727	80.847	105.896	68.6	85.1143	1.15062	1654060	b	BCAL1496	B4E7K0	hypothetical protein
Chromossome 1	Reverse	1654152	6.768	9.838	10.706	9.104	89.83	65.555	114.333	89.906	9.87544	1654060	c	BCAL1496	B4E7K0	hypothetical protein	up
Chromossome 1	Reverse	1655951	357.601	415.735	4199.6	1657.64	420.404	2203.65	2446.72	1690.26	1.01968	1655910	a	BCAL1499	B4E7K3	hypothetical protein
Chromossome 1	Reverse	1655982	231.004	211.167	201.563	214.578	98.813	45.384	91.466	78.5543	0.366088	1655910	b	BCAL1499	B4E7K3	hypothetical protein	down
Chromossome 1	Reverse	1656741	34.728	47.153	20.181	34.0207	0	10.085	0	3.36167	0.0988125	1656507		BCAL1500	B4E7K4	hypothetical protein
Chromossome 1	Reverse	1704632	2.885	0	3.076	1.987	0	0	0	0	0	1704601	a	BCAL1538	B4E834	Hfq2
Chromossome 1	Reverse	1704673	32.176	29.635	45.776	35.8623	41.322	126.067	45.733	71.0407	1.98093	1704601	b	BCAL1538	B4E834	Hfq2
Chromossome 1	Reverse	1704730	9.653	10.438	10.46	10.1837	0	0	0	0	0	1704601	c	BCAL1538	B4E834	Hfq2
Chromossome 1	Reverse	1708959	484.309	278.716	954.532	572.519	2152.33	695.891	434.464	1094.23	1.91125	1708889		BCAL1542	B4E838	TetR family regulatory protein
Chromossome 1	Reverse	1719725	29.624	26.396	52.298	36.106	102.406	40.341	91.466	78.071	2.16227	1719673		BCAL1551	B4E847	ROK family regulatory protein	up
Chromossome 1	Reverse	1720077	312.887	327.549	132.529	257.655	123.965	221.878	274.399	206.747	0.802419	1720052	a	BCALr1551a	0	tRNA-Leu
Chromossome 1	Reverse	1720236	8.987	6.479	30.641	15.369	7.186	0	0	2.39533	0.155855	1720052	b	BCALr1551a	0	tRNA-Leu
Chromossome 1	Reverse	1720410	1043.73	940.532	399.065	794.443	282.066	574.866	891.795	582.909	0.733733	1720385		BCALr1551b	0	tRNA-Leu
Chromossome 1	Reverse	1721557	0	2.16	4.307	2.15567	0	0	0	0	0	1721486		BCAL1552	B4E848	putative extracellular substrate-binding protein
Chromossome 1	Reverse	1721790	117.277	129.46	116.778	121.172	217.389	237.006	68.6	174.332	1.43872	1721760		BCALr1552	0	tRNA-Leu
Chromossome 1	Reverse	1729835	11.095	7.799	14.643	11.179	52.101	5.043	0	19.048	1.70391	1729787		BCAL1559	B4E855	hypothetical protein
Chromossome 1	Reverse	1741562	37.613	26.036	14.028	25.8923	21.559	0	0	7.18633	0.277547	1741552		BCAL1569	B4E865	hypothetical protein
Chromossome 1	Reverse	1757010	3.107	2.04	4.43	3.19233	19.763	0	22.867	14.21	4.45129	1756972	a	BCAL1593	B4E889	hypothetical protein
Chromossome 1	Reverse	1757125	5.437	5.879	5.045	5.45367	0	0	0	0	0	1756972	b	BCAL1593	B4E889	hypothetical protein
Chromossome 1	Reverse	1768578	8.1	5.999	30.271	14.79	16.169	15.128	0	10.4323	0.705364	1768536		BCAL1610	B4E8A5	periplasmic cystine-binding protein
Chromossome 1	Reverse	1769704	8.876	6.719	14.028	9.87433	7.186	45.384	68.6	40.39	4.0904	1769673		BCAL1611	B4E8N4	dihydroorotate dehydrogenase 2	up
Chromossome 1	Reverse	1770811	1046.62	714.728	2689.6	1483.65	1663.65	605.122	480.198	916.324	0.617616	1770602		BCAL1612	B4E8N5	arginyl-tRNA-protein transferase
Chromossome 1	Reverse	1771978	300.682	278.116	295.699	291.499	684.505	307.604	182.932	391.68	1.34368	1771957		BCAL1614	B4E8N7	NUDIX hydrolase
Chromossome 1	Reverse	1772217	27.072	47.033	42.823	38.976	247.931	574.866	914.662	579.153	14.8592	1772208		BCALr1614	0	tRNA-Met	up
Chromossome 1	Reverse	1775053	8.654	7.679	7.752	8.02833	16.169	35.299	0	17.156	2.13693	1774992		BCAL1618	B4E8P1	hypothetical protein
Chromossome 1	Reverse	1782525	332.304	373.741	561.373	422.473	664.742	231.964	251.532	382.746	0.905966	1782494		BCAL1628	B4E8Q1	hypothetical protein
Chromossome 1	Reverse	1784760	16.088	15.118	21.042	17.416	41.322	25.213	45.733	37.4227	2.14875	1784718		BCAL1630	B4E8Q3	hypothetical protein	up
Chromossome 1	Reverse	1787464	6.213	4.079	12.798	7.69667	12.576	0	0	4.192	0.544651	1787418		BCAL1635	B4E8Q7	putative cyclic-di-GMP signaling protein
Chromossome 1	Reverse	1789569	20.859	19.677	36.916	25.8173	5.39	30.256	22.867	19.5043	0.755474	1789517		BCAL1637	B4E8R0	putative DNA-binding protein
Chromossome 1	Reverse	1794217	3.55	3.12	3.692	3.454	0	5.043	0	1.681	0.486682	1794163		BCAL1641	B4E8R4	hypothetical protein
Chromossome 1	Reverse	1798969	12.76	6.599	14.643	11.334	10.78	0	0	3.59333	0.31704	1798924		BCAL1646	B4E8R9	putative oligosaccharide ABC transporter protein
Chromossome 1	Reverse	1799981	90.759	86.026	95.121	90.6353	62.881	30.256	0	31.0457	0.342534	1799845		BCAL1647	B4E8S0	nodulation ABC transporter NodI	down
Chromossome 1	Reverse	1801505	31.622	25.436	168.215	75.091	57.491	45.384	91.466	64.7803	0.862691	1801480		BCAL1649	B4E8S2	hypothetical protein
Chromossome 1	Reverse	1827895	2421.99	1927.74	2573.19	2307.64	1140.84	2460.83	3681.51	2427.73	1.05204	1827683		BCAL1671	B4E8U4	subfamily M23B metalopeptidase
Chromossome 1	Reverse	1894407	3.218	4.919	7.383	5.17333	35.932	0	0	11.9773	2.31521	1894371		BCAL1717A	B4E9B6	hypothetical protein
Chromossome 1	Reverse	1905750	146.569	142.058	276.134	188.254	80.847	110.939	182.932	124.906	0.663498	1905458		BCAL1726	B4E9C5	putative oxidoreductase
Chromossome 1	Reverse	1940316	8.654	8.279	12.059	9.664	3.593	0	0	1.19767	0.123931	1940088		BCAL1757	B4E9T8	hypothetical protein
Chromossome 1	Reverse	1956967	3.994	2.04	4.307	3.447	0	10.085	0	3.36167	0.975244	1956896		BCAL1776	B4E9V7	AraC family regulatory protein
Chromossome 1	Reverse	1979599	203.044	164.254	102.258	156.519	59.288	40.341	0	33.2097	0.212177	1979543		BCAL1791	B4E9X2	hypothetical protein	down
Chromossome 1	Reverse	1981301	62.577	54.351	100.289	72.4057	109.593	75.64	45.733	76.9887	1.0633	1981279		BCAL1793	B4E9X4	putative metal ion transport protein
Chromossome 1	Reverse	1983509	409.527	112.182	209.192	243.634	61.084	10.085	91.466	54.2117	0.222513	1983458		BCAL1796	B4E9X7	putative saccharopine dehydrogenase	down
Chromossome 1	Reverse	1984461	9.431	6.839	7.137	7.80233	7.186	20.171	0	9.119	1.16875	1984420	a	BCAL1797	B4E9X8	AnsC family regulatory protein
Chromossome 1	Reverse	1984543	10.541	9.239	23.38	14.3867	0	10.085	0	3.36167	0.233665	1984420	b	BCAL1797	B4E9X8	AnsC family regulatory protein
Chromossome 1	Reverse	1992000	3.218	2.88	3.692	3.26333	5.39	0	0	1.79667	0.550562	1991789		BCAL1805	B4E9Y6	putative sugar kinase
Chromossome 1	Reverse	1992624	10.541	116.742	31.625	52.9693	102.406	358.031	365.865	275.434	5.19988	1992582		BCAL1806	B4E9Y7	hypothetical protein	up
Chromossome 1	Reverse	2022646	6.324	15.118	0	7.14733	0	0	22.867	7.62233	1.06646	2022622		BCAL1830	B4EAC9	putative 2-nitropropane dioxygenase
Chromossome 1	Reverse	2025506	5.104	5.999	3.322	4.80833	35.932	60.512	45.733	47.3923	9.85629	2025466		BCAL1833	B4EAD2	hypothetical protein	up
Chromossome 1	Reverse	2035290	5.88	5.639	11.321	7.61333	0	90.768	22.867	37.8783	4.97526	2035255		BCAL1843	B4EAE2	ABC transporter ATP-binding protein	up
Chromossome 1	Reverse	2038306	7.212	5.159	18.089	10.1533	0	0	0	0	0	2038282	a	BCAL1845	B4EAE4	hypothetical protein
Chromossome 1	Reverse	2038356	16.088	14.038	11.69	13.9387	0	0	0	0	0	2038282	b	BCAL1845	B4EAE4	hypothetical protein
Chromossome 1	Reverse	2038368	726.297	716.527	1883.1	1108.64	2454.16	3302.96	2218.05	2658.39	2.39788	2038282	c	BCAL1845	B4EAE4	hypothetical protein	up
Chromossome 1	Reverse	2045780	23.189	16.437	35.932	25.186	77.254	85.726	0	54.3267	2.15702	2045740		BCAL1853	B4EAF2	cystathionine beta-lyase	up
Chromossome 1	Reverse	2048830	2.663	4.319	2.461	3.14767	8.983	30.256	0	13.0797	4.15535	2048803		BCAL1856	B4EAF5	ribosomal protein S12 methylthiotransferase
Chromossome 1	Reverse	2050671	38.833	18.717	13.413	23.6543	19.763	0	0	6.58767	0.278497	2050645		BCAL1859	B4EAF8	hypothetical protein
Chromossome 1	Reverse	2051879	57.917	48.952	75.678	60.849	84.44	5.043	45.733	45.072	0.740719	2051868		BCAL1860	B4EAF9	putative polyhydroxyalkanoate (PHA) synthesis regulatory protein
Chromossome 1	Reverse	2052823	8.765	7.679	9.967	8.80367	0	0	22.867	7.62233	0.865813	2052728		BCAL1861	B4EAG0	acetyacetyl-CoA reductase
Chromossome 1	Reverse	2054098	105.627	73.428	97.336	92.1303	14.373	65.555	45.733	41.887	0.454649	2054031		BCAL1862	B4EAG1	acetyl-CoA acetyltransferase	down
Chromossome 1	Reverse	2056094	27.072	30.595	88.353	48.6733	68.271	40.341	68.6	59.0707	1.21361	2055996	a	BCAL1863	B4EAG2	poly-beta-hydroxybutyrate polymerase
Chromossome 1	Reverse	2056113	0	3.239	3.569	2.26933	17.966	0	22.867	13.611	5.9978	2055996	b	BCAL1863	B4EAG2	poly-beta-hydroxybutyrate polymerase
Chromossome 1	Reverse	2057265	46.156	38.634	206.239	97.0097	88.033	35.299	0	41.1107	0.423779	2057196	a	BCAL1864	B4EAG3	hypothetical protein	down
Chromossome 1	Reverse	2057296	3.218	2.16	4.307	3.22833	0	0	0	0	0	2057196	b	BCAL1864	B4EAG3	hypothetical protein
Chromossome 1	Reverse	2058582	3.107	3.12	2.092	2.773	0	0	0	0	0	2058288		BCAL1865	B4EAG4	ribosomal large subunit pseudouridine synthase D
Chromossome 1	Reverse	2062752	165.542	136.179	236.141	179.287	111.389	65.555	0	58.9813	0.328977	2062674	a	BCAL1869	B4EAG8	hypothetical protein	down
Chromossome 1	Reverse	2062918	18.196	15.957	19.073	17.742	7.186	0	45.733	17.6397	0.994232	2062674	b	BCAL1869	B4EAG8	hypothetical protein
Chromossome 1	Reverse	2062933	10.762	16.437	24.242	17.147	7.186	0	0	2.39533	0.139694	2062674	c	BCAL1869	B4EAG8	hypothetical protein
Chromossome 1	Reverse	2067302	2.219	2.76	2.461	2.48	0	0	0	0	0	2067203	a	BCAL1871	B4EAH0	kup system potassium uptake protein
Chromossome 1	Reverse	2067405	13.98	11.878	7.014	10.9573	25.152	0	0	8.384	0.76515	2067203	b	BCAL1871	B4EAH0	kup system potassium uptake protein
Chromossome 1	Reverse	2069510	859.995	925.175	1571.77	1118.98	1821.75	1764.94	1875.06	1820.58	1.627	2069491	a	BCAL1873	B4EAH2	adenylosuccinate synthetase
Chromossome 1	Reverse	2069560	2.552	2.04	0	1.53067	0	0	0	0	0	2069491	b	BCAL1873	B4EAH2	adenylosuccinate synthetase
Chromossome 1	Reverse	2070945	2.552	2.52	5.168	3.41333	0	0	22.867	7.62233	2.23311	2070753		BCAL1874	B4EAH3	ATP phosphoribosyltransferase regulatory subunit
Chromossome 1	Reverse	2073364	6.324	4.559	7.014	5.96567	17.966	10.085	0	9.35033	1.56736	2073356	a	BCAL1877	B4EAW2	protein HflK
Chromossome 1	Reverse	2073568	55.92	60.59	88.353	68.2877	70.067	216.836	114.333	133.745	1.95856	2073356	b	BCAL1877	B4EAW2	protein HflK
Chromossome 1	Reverse	2074772	2.996	2.76	2.953	2.903	0	0	0	0	0	2074591	a	BCAL1878	B4EAW3	putative GTP-binding protein
Chromossome 1	Reverse	2074784	2.441	0	3.076	1.839	16.169	0	0	5.38967	2.93076	2074591	b	BCAL1878	B4EAW3	putative GTP-binding protein
Chromossome 1	Reverse	2074900	9.098	3.959	9.475	7.51067	0	0	0	0	0	2074888	a	BCAL1879	B4EAW4	Hfq
Chromossome 1	Reverse	2074917	4.771	5.159	9.967	6.63233	0	0	0	0	0	2074888	b	BCAL1879	B4EAW4	Hfq
Chromossome 1	Reverse	2074956	72.341	88.426	122.685	94.484	12.576	20.171	22.867	18.538	0.196203	2074888	c	BCAL1879	B4EAW4	Hfq
Chromossome 1	Reverse	2075060	3.107	2.04	0	1.71567	0	10.085	22.867	10.984	6.40218	2074888	d	BCAL1879	B4EAW4	Hfq
Chromossome 1	Reverse	2075074	183.849	155.496	432.905	257.417	1483.99	907.684	1463.46	1285.04	4.99208	2074888	e	BCAL1879	B4EAW4	Hfq	up
Chromossome 1	Reverse	2076425	8.543	13.078	30.517	17.3793	82.644	5.043	22.867	36.8513	2.12041	2076367		BCAL1880	B4EAW5	GTP-binding protein EngA	up
Chromossome 1	Reverse	2078506	32.731	33.115	39.623	35.1563	34.135	70.598	22.867	42.5333	1.20983	2078430		BCAL1882	B4EAW7	hypothetical protein
Chromossome 1	Reverse	2081407	2.441	0	2.83	1.757	0	0	0	0	0	2081151		BCAL1884	B4EAW9	4-hydroxy-3-methylbut-2-en-1-yl diphosphate synthase
Chromossome 1	Reverse	2084091	0	2.28	7.26	3.18	8.983	10.085	0	6.356	1.99874	2084064	a	BCAL1887	B4EAX2	nucleoside diphosphate kinase
Chromossome 1	Reverse	2084104	55.476	98.864	72.848	75.7293	576.709	1689.3	1463.46	1243.16	16.4158	2084064	b	BCAL1887	B4EAX2	nucleoside diphosphate kinase	up
Chromossome 1	Reverse	2084291	420.289	285.915	228.019	311.408	97.016	40.341	45.733	61.03	0.195981	2084064	c	BCAL1887	B4EAX2	nucleoside diphosphate kinase	down
Chromossome 1	Reverse	2086500	5.437	8.999	2.461	5.63233	48.508	50.427	137.199	78.7113	13.9749	2086473		BCAL1889	B4EAX4	23S rRNA 5-methyluridine methyltransferase	up
Chromossome 1	Reverse	2089597	42.051	26.156	70.264	46.157	19.763	0	0	6.58767	0.142723	2089457	a	BCAL1892	B4EAX7	RNA polymerase sigma factor RpoS
Chromossome 1	Reverse	2089654	9.209	9.119	24.734	14.354	21.559	5.043	0	8.86733	0.61776	2089457	b	BCAL1892	B4EAX7	RNA polymerase sigma factor RpoS
Chromossome 1	Reverse	2089751	2.552	2.04	5.168	3.25333	0	5.043	0	1.681	0.516701	2089457	c	BCAL1892	B4EAX7	RNA polymerase sigma factor RpoS
Chromossome 1	Reverse	2090371	10.319	11.038	21.165	14.174	89.83	105.896	68.6	88.1087	6.21622	2090368	a	BCAL1893	B4EAX8	family M23 peptidase	up
Chromossome 1	Reverse	2090624	4.771	2.52	35.194	14.1617	37.729	25.213	68.6	43.8473	3.0962	2090368	b	BCAL1893	B4EAX8	family M23 peptidase	up
Chromossome 1	Reverse	2097104	6.546	5.759	20.55	10.9517	0	0	0	0	0	2096944	a	BCAL1899	B4EAY4	DNA polymerase III subunits gamma and tau
Chromossome 1	Reverse	2097137	7.212	4.319	6.891	6.14067	0	0	0	0	0	2096944	b	BCAL1899	B4EAY4	DNA polymerase III subunits gamma and tau
Chromossome 1	Reverse	2097170	889.287	1204.13	2034.95	1376.12	849.792	771.531	754.596	791.973	0.575511	2096944	c	BCAL1899	B4EAY4	DNA polymerase III subunits gamma and tau
Chromossome 1	Reverse	2097383	3.661	3.719	4.307	3.89567	0	0	0	0	0	2097171		BCALr1899	0	0
Chromossome 1	Reverse	2112366	94.421	41.873	185.197	107.164	26.949	5.043	45.733	25.9083	0.241764	2112282		BCAL1913	B4EAZ9	putative acetoin catabolism protein	down
Chromossome 1	Reverse	2115623	4.105	2.04	5.045	3.73	0	0	0	0	0	2115601		BCAL1916	B4EB02	MerR family regulatory protein
Chromossome 1	Reverse	2119770	80.552	55.911	221.128	119.197	264.1	171.451	228.666	221.406	1.85748	2119744		BCAL1919	B4EB05	ClpB heat-shock protein
Chromossome 1	Reverse	2120569	323.095	261.079	559.528	381.234	504.845	574.866	182.932	420.881	1.104	2120408		BCAL1920	B4EB06	putative DNA-binding protein
Chromossome 1	Reverse	2123324	0	2.28	2.707	1.66233	0	0	0	0	0	2123296		BCAL1924	B4EB10	molybdopterin biosynthesis protein MoeA 3
Chromossome 1	Reverse	2127785	23.522	27.116	35.686	28.7747	206.609	156.323	68.6	143.844	4.99898	2127628		BCAL1927	B4EB13	aminotransferase AlaT	up
Chromossome 1	Reverse	2141604	17.198	19.077	24.488	20.2543	50.305	70.598	137.199	86.034	4.24768	2141565	a	BCAL1940	B4EB26	hypothetical protein	up
Chromossome 1	Reverse	2141841	87.986	98.145	106.811	97.6473	14.373	45.384	0	19.919	0.203989	2141565	b	BCAL1940	B4EB26	hypothetical protein
Chromossome 1	Reverse	2143959	2.219	2.52	2.338	2.359	0	0	0	0	0	2143679		BCAL1942	B4EBH0	50S ribosomal protein L9
Chromossome 1	Reverse	2144387	2.219	0	3.692	1.97033	0	0	0	0	0	2144286	a	BCAL1944	B4EBH2	putative primosomal replication protein
Chromossome 1	Reverse	2144512	3.772	0	8.491	4.08767	35.932	5.043	22.867	21.2807	5.20607	2144286	b	BCAL1944	B4EBH2	putative primosomal replication protein	up
Chromossome 1	Reverse	2144760	323.76	408.296	215.468	315.841	2172.09	5562.08	6311.17	4681.78	14.8232	2144701		BCAL1945	B4EBH3	30S ribosomal protein S6	up
Chromossome 1	Reverse	2146556	9.764	15.838	17.228	14.2767	0	5.043	22.867	9.30333	0.651646	2146459		BCAL1947	B4EBH5	RNA polymerase sigma factor
Chromossome 1	Reverse	2156732	2.663	0	3.076	1.913	0	40.341	0	13.447	7.02927	2156620		BCAL1957	B4EBI5	putative sugar transferase
Chromossome 1	Reverse	2164242	134.031	219.326	205.87	186.409	727.623	383.244	388.731	499.866	2.68156	2164222		BCAL1965	B4EBJ3	putative lipoprotein	up
Chromossome 1	Reverse	2174908	2.774	3	2.092	2.622	17.966	0	0	5.98867	2.28401	2174843	a	BCAL1975	B4EBK3	putative diguanylate cyclase
Chromossome 1	Reverse	2174937	167.095	126.7	79.985	124.593	208.406	45.384	68.6	107.463	0.862513	2174843	b	BCAL1975	B4EBK3	putative diguanylate cyclase
Chromossome 1	Reverse	2179175	37.724	19.917	73.586	43.7423	309.015	302.561	342.998	318.191	7.27422	2179114		BCAL1979	B4EBK6	putative fatty acid degradation protein	up
Chromossome 1	Reverse	2189834	18.973	23.396	18.95	20.4397	109.593	55.47	91.466	85.5097	4.18352	2189779		BCAL1987	B4EBL4	phosphoribosylformylglycinamidine synthase	up
Chromossome 1	Reverse	2195731	2.552	2.04	3.569	2.72033	8.983	0	0	2.99433	1.10072	2195522		BCAL1991	B4EBL8	ABC transporter ATP-binding protein
Chromossome 1	Reverse	2198223	30.179	28.675	38.147	32.3337	75.457	166.409	274.399	172.088	5.32226	2198198		BCAL1993	B4EBM0	putative peptidyl-prolyl cis-trans isomerase	up
Chromossome 1	Reverse	2198830	81.994	30.115	79.739	63.9493	23.356	242.049	297.265	187.557	2.93289	2198776		BCALr1993b	0	tRNA-Val	up
Chromossome 1	Reverse	2201433	25.741	29.995	107.303	54.3463	450.947	267.262	320.132	346.114	6.36867	2201406	a	BCAL1994	B4EBM1	ATP-dependent protease La	up
Chromossome 1	Reverse	2201526	134.253	120.221	214.853	156.442	361.117	191.622	68.6	207.113	1.32389	2201406	b	BCAL1994	B4EBM1	ATP-dependent protease La
Chromossome 1	Reverse	2202898	1734.75	1235.93	3521.07	2163.92	2565.54	801.787	503.064	1290.13	0.596202	2202875	a	BCAL1995	B4EBM2	ATP-dependent protease ATP-binding subunit ClpX
Chromossome 1	Reverse	2203096	9.542	3.959	16.366	9.95567	0	5.043	0	1.681	0.168849	2202875	b	BCAL1995	B4EBM2	ATP-dependent protease ATP-binding subunit ClpX
Chromossome 1	Reverse	2203743	2.663	2.4	4.307	3.12333	0	0	0	0	0	2203692	a	BCAL1996	B4EBM3	ATP-dependent Clp protease proteolytic subunit
Chromossome 1	Reverse	2203888	2.885	0	7.137	3.34067	0	0	0	0	0	2203692	b	BCAL1996	B4EBM3	ATP-dependent Clp protease proteolytic subunit
Chromossome 1	Reverse	2203963	1291.38	1149.78	3511.97	1984.38	1482.19	1643.92	937.529	1354.55	0.682606	2203692	c	BCAL1996	B4EBM3	ATP-dependent Clp protease proteolytic subunit
Chromossome 1	Reverse	2205345	133.254	132.219	109.149	124.874	264.1	201.707	160.066	208.624	1.67068	2205179		BCAL1997	B4EBM4	trigger factor
Chromossome 1	Reverse	2208439	11.983	11.158	5.537	9.55933	57.491	35.299	0	30.93	3.23558	2208417		BCAL2000	B4EBM7	2-dehydropantoate 2-reductase	up
Chromossome 1	Reverse	2209716	0	2.4	3.938	2.11267	0	5.043	0	1.681	0.795677	2209670		BCAL2001	B4EBM8	LuxR superfamily regulatory protein
Chromossome 1	Reverse	2214491	4.216	5.519	2.461	4.06533	0	0	0	0	0	2214394		BCALr2006	0	tRNA-Leu
Chromossome 1	Reverse	2218789	684.912	842.628	1225.5	917.679	556.946	1008.54	868.929	811.471	0.884264	2218677	a	BCAL2010	B4EC17	hypothetical protein
Chromossome 1	Reverse	2218831	459.345	558.152	580.078	532.525	603.658	418.543	411.598	477.933	0.897485	2218677	b	BCAL2010	B4EC17	hypothetical protein
Chromossome 1	Reverse	2223800	4.993	5.399	2.215	4.20233	0	0	0	0	0	2223765		BCAL2016	B4EC23	2-C-methyl-D-erythritol 4-phosphate cytidylyltransferase
Chromossome 1	Reverse	2233023	5.659	2.16	15.013	7.61067	19.763	15.128	0	11.6303	1.52816	2232934		BCAL2021	B4EC28	putative penicillin-binding protein
Chromossome 1	Reverse	2237774	9.986	11.158	20.673	13.939	7.186	5.043	0	4.07633	0.292441	2237742	a	BCAL2026	B4EC33	putative glyoxylate-realted oxidoreductase
Chromossome 1	Reverse	2237890	0	2.04	2.707	1.58233	0	5.043	0	1.681	1.06236	2237742	b	BCAL2026	B4EC33	putative glyoxylate-realted oxidoreductase
Chromossome 1	Reverse	2244369	6.324	6.239	10.337	7.63333	10.78	0	45.733	18.8377	2.46782	2244335	a	BCAL2033	B4EC40	LysR family regulatory protein
Chromossome 1	Reverse	2244406	15.422	10.678	22.642	16.2473	23.356	0	0	7.78533	0.479176	2244335	b	BCAL2033	B4EC40	LysR family regulatory protein
Chromossome 1	Reverse	2248633	2.663	0	0	0.887667	0	0	0	0	0	2248452		BCAL2038	B4EC45	allantoicase
Chromossome 1	Reverse	2250089	5.326	2.64	7.752	5.23933	0	20.171	22.867	14.346	2.73813	2249986		BCAL2040	B4EC47	polysaccharide deacetylase
Chromossome 1	Reverse	2253295	12.427	9.838	6.276	9.51367	334.168	247.092	160.066	247.109	25.9741	2253287		BCAL2043	B4EC50	GntR family regulatory protein	up
Chromossome 1	Reverse	2255652	42.495	29.875	46.391	39.587	53.898	131.11	160.066	115.025	2.90562	2255630	a	BCAL2046	B4EC53	hypothetical protein	up
Chromossome 1	Reverse	2255690	2.552	0	2.461	1.671	0	0	0	0	0	2255630	b	BCAL2046	B4EC53	hypothetical protein
Chromossome 1	Reverse	2267502	4.993	5.639	8.491	6.37433	0	10.085	0	3.36167	0.527375	2267474		BCAL2059	B4EC66	putative 2'-5' RNA ligase
Chromossome 1	Reverse	2272279	9.764	12.598	12.428	11.5967	305.422	413.5	365.865	361.596	31.181	2272257		BCAL2063	B4EC70	inosine 5'-monophosphate dehydrogenase	up
Chromossome 1	Reverse	2277739	3.772	2.64	4.553	3.655	0	0	0	0	0	2277644		BCAL2069	B4EC76	hypothetical protein
Chromossome 1	Reverse	2278152	43.494	46.313	46.145	45.3173	168.88	423.586	503.064	365.177	8.05821	2278086	a	BCAL2070	B4EC77	hypothetical protein	up
Chromossome 1	Reverse	2278213	12.981	10.678	29.902	17.8537	37.729	15.128	22.867	25.2413	1.41379	2278086	b	BCAL2070	B4EC77	hypothetical protein
Chromossome 1	Reverse	2280312	16.199	22.556	44.053	27.6027	75.457	0	0	25.1523	0.911228	2280221		BCAL2073	B4EC80	hypothetical protein
Chromossome 1	Reverse	2282826	8.211	12.358	21.288	13.9523	0	0	0	0	0	2282801	a	BCAL2074	B4EC81	phosphoenolpyruvate synthase
Chromossome 1	Reverse	2282890	27.294	19.677	27.072	24.681	0	0	0	0	0	2282801	b	BCAL2074	B4EC81	phosphoenolpyruvate synthase
Chromossome 1	Reverse	2283033	1751.61	1431.86	3086.08	2089.85	3780.05	2657.5	2057.99	2831.84	1.35505	2282801	c	BCAL2074	B4EC81	phosphoenolpyruvate synthase
Chromossome 1	Reverse	2283065	18.418	19.677	34.824	24.3063	41.322	60.512	91.466	64.4333	2.65089	2282801	d	BCAL2074	B4EC81	phosphoenolpyruvate synthase	up
Chromossome 1	Reverse	2292293	227.009	214.766	417.646	286.474	443.76	448.799	480.198	457.586	1.5973	2292103		BCAL2083	B4ECM3	outer membrane protein assembly factor YaeT
Chromossome 1	Reverse	2297812	8.211	8.639	7.137	7.99567	37.729	20.171	68.6	42.1667	5.27369	2297784		BCAL2089	B4ECM9	uridylate kinase	up
Chromossome 1	Reverse	2299926	232.002	178.892	68.664	159.853	181.457	201.707	434.464	272.543	1.70496	2299725		BCAL2091	B4ECN1	30S ribosomal protein S2
Chromossome 1	Reverse	2308155	8.1	6.479	13.905	9.49467	0	0	0	0	0	2308121		BCAL2096	B4ECN6	DNA ligase
Chromossome 1	Reverse	2309642	4.66	2.52	7.752	4.97733	3.593	0	0	1.19767	0.240624	2309562		BCAL2097	B4ECN7	hypothetical protein
Chromossome 1	Reverse	2313290	10.651	11.278	38.516	20.1483	17.966	5.043	0	7.66967	0.38066	2313160		BCAL2098	B4ECN8	putative chromosome partition protein
Chromossome 1	Reverse	2323682	19.861	10.078	139.913	56.6173	0	5.043	0	1.681	0.0296906	2323681		BCAL2108	B4ECP8	hypothetical protein
Chromossome 1	Reverse	2326286	4.549	3.239	5.537	4.44167	8.983	0	0	2.99433	0.674146	2326259	a	BCAL2110	B4ECQ0	alanine racemase
Chromossome 1	Reverse	2326363	81.107	84.947	79.862	81.972	226.372	141.195	91.466	153.011	1.86663	2326259	b	BCAL2110	B4ECQ0	alanine racemase
Chromossome 1	Reverse	2326479	6.768	5.639	6.276	6.22767	44.915	5.043	0	16.6527	2.67398	2326259	c	BCAL2110	B4ECQ0	alanine racemase
Chromossome 1	Reverse	2336594	2.108	0	2.215	1.441	0	0	0	0	0	2336579	a	BCAL2119	B4ECR0	universal stress protein family protein
Chromossome 1	Reverse	2336654	12.205	5.399	23.626	13.7433	3.593	0	0	1.19767	0.0871453	2336579	b	BCAL2119	B4ECR0	universal stress protein family protein
Chromossome 1	Reverse	2337692	23.966	37.074	34.455	31.8317	0	10.085	0	3.36167	0.105608	2337650		BCAL2120	B4ECR1	LysR family regulatory protein
Chromossome 1	Reverse	2340845	15.201	9.718	36.301	20.4067	37.729	25.213	0	20.9807	1.02813	2340770	a	BCAL2123	B4ECR4	hypothetical protein
Chromossome 1	Reverse	2340948	16.088	12.838	13.905	14.277	14.373	5.043	45.733	21.7163	1.52107	2340770	b	BCAL2123	B4ECR4	hypothetical protein
Chromossome 1	Reverse	2340992	0	3.359	6.768	3.37567	7.186	0	0	2.39533	0.709588	2340770	c	BCAL2123	B4ECR4	hypothetical protein
Chromossome 1	Reverse	2342434	181.63	124.9	139.42	148.65	127.559	50.427	45.733	74.573	0.501668	2342412		BCAL2125	B4ECR6	putative acetyltransferase
Chromossome 1	Reverse	2343003	17.641	11.758	19.689	16.3627	0	0	0	0	0	2342995		BCALr2125b	0	tRNA-Glu
Chromossome 1	Reverse	2343215	2.441	2.28	4.184	2.96833	16.169	0	0	5.38967	1.81572	2343137		BCALr2125c	0	tRNA-Asp
Chromossome 1	Reverse	2343300	16.088	12.118	19.073	15.7597	0	0	0	0	0	2343292	a	BCALr2125d	0	tRNA-Glu
Chromossome 1	Reverse	2343353	2.885	2.76	4.799	3.48133	0	0	91.466	30.4887	8.75776	2343292	b	BCALr2125d	0	tRNA-Glu	up
Chromossome 1	Reverse	2343400	3.772	2.64	0	2.13733	8.983	45.384	68.6	40.989	19.1776	2343292	c	BCALr2125d	0	tRNA-Glu	up
Chromossome 1	Reverse	2343509	15.533	8.519	49.714	24.5887	0	0	0	0	0	2343432		BCALr2125e	0	tRNA-Asp
Chromossome 1	Reverse	2343641	16.976	14.998	10.337	14.1037	0	10.085	0	3.36167	0.238354	2343586	a	BCALr2125f	0	tRNA-Glu
Chromossome 1	Reverse	2343665	4.216	3.479	10.09	5.92833	0	0	0	0	0	2343586	b	BCALr2125f	0	tRNA-Glu
Chromossome 1	Reverse	2343709	8.432	11.158	21.165	13.585	0	5.043	0	1.681	0.123739	2343586	c	BCALr2125f	0	tRNA-Glu
Chromossome 1	Reverse	2343811	728.849	716.168	774.626	739.881	905.486	2798.69	3681.51	2461.9	3.32742	2343799		BCALr2125g	0	tRNA-Ala	up
Chromossome 1	Reverse	2345439	16.643	26.876	13.413	18.9773	46.712	186.579	160.066	131.119	6.90924	2345337		BCAL2126	B4ECR7	glutamyl-tRNA synthetase	up
Chromossome 1	Reverse	2347396	66.794	103.784	58.082	76.22	535.387	1442.21	640.263	872.619	11.4487	2347350		BCAL2128	B4ECR9	family C40 cysteine peptidase	up
Chromossome 1	Reverse	2353246	30.845	27.476	81.339	46.5533	149.118	50.427	45.733	81.7593	1.75625	2353166		BCAL2132	B4ED54	extracellular solute-binding protein
Chromossome 1	Reverse	2353739	67.57	53.392	1253.8	458.254	132.948	373.159	205.799	237.302	0.517839	2353711		BCAL2133	B4ED55	hypothetical protein
Chromossome 1	Reverse	2363988	2.108	0	5.168	2.42533	8.983	0	0	2.99433	1.23461	2363968		BCAL2141	B4ED64	cytochrome O ubiquinol oxidase protein
Chromossome 1	Reverse	2367538	26.962	45.113	24.242	32.1057	316.202	3479.45	2926.92	2240.86	69.7963	2367474		BCAL2144	B4ED67	ubiquinol oxidase polypeptide II	up
Chromossome 1	Reverse	2369433	11.206	13.678	23.257	16.047	131.152	322.732	182.932	212.272	13.2281	2369277		BCAL2145	B4ED68	NADH-ubiquinone oxidoreductase subunit	up
Chromossome 1	Reverse	2370435	108.179	218.606	53.775	126.853	5.39	55.47	22.867	27.909	0.22001	2370398	a	BCALr2145	0	tRNA-Ser	down
Chromossome 1	Reverse	2370646	2.108	0	3.569	1.89233	0	0	0	0	0	2370398	b	BCALr2145	0	tRNA-Ser
Chromossome 1	Reverse	2371982	111.729	115.422	192.826	139.992	159.897	242.049	297.265	233.07	1.66488	2371762		BCAL2146	B4ED69	aspartate kinase
Chromossome 1	Reverse	2374570	96.196	84.947	41.223	74.122	64.678	50.427	91.466	68.857	0.928968	2374544		BCAL2148	B4ED71	acetyl-CoA carboxylase carboxyltransferase subunit alpha
Chromossome 1	Reverse	2377119	1411.32	1294	1408.48	1371.27	1934.94	2919.72	1920.79	2258.48	1.64701	2376916		BCAL2150	B4ED73	cysteinyl-tRNA synthetase
Chromossome 1	Reverse	2380806	50.373	41.274	58.082	49.9097	88.033	45.384	0	44.4723	0.891057	2380728		BCAL2155	B4ED78	serine acetyltransferase
Chromossome 1	Reverse	2381874	23.633	23.756	40.485	29.2913	61.084	5.043	0	22.0423	0.752521	2381758		BCAL2156	B4ED79	putative tRNA/rRNA methyltransferase protein
Chromossome 1	Reverse	2385430	13.092	11.758	17.105	13.985	41.322	0	45.733	29.0183	2.07496	2385313		BCAL2159	B4ED82	hypothetical protein	up
Chromossome 1	Reverse	2390118	1239.45	946.771	1637.73	1274.65	1196.54	690.848	594.53	827.304	0.649044	2390101	a	BCAL2162	B4ED85	putative FkbP-type peptidyl-prolyl cis-trans isomerase
Chromossome 1	Reverse	2390369	6.213	3.359	10.829	6.80033	0	0	22.867	7.62233	1.12088	2390101	b	BCAL2162	B4ED85	putative FkbP-type peptidyl-prolyl cis-trans isomerase
Chromossome 1	Reverse	2394908	19.861	14.038	12.428	15.4423	23.356	15.128	22.867	20.4503	1.3243	2394903	a	BCAL2167	B4ED89	dihydrodipicolinate synthase
Chromossome 1	Reverse	2394932	223.237	204.088	343.937	257.087	594.675	463.927	320.132	459.578	1.78763	2394903	b	BCAL2167	B4ED89	dihydrodipicolinate synthase
Chromossome 1	Reverse	2397436	35.394	39.594	54.882	43.29	242.541	121.024	342.998	235.521	5.44054	2397434		BCAL2170	B4ED92	subfamily M50B metalopeptidase	up
Chromossome 1	Reverse	2399032	27.183	23.276	34.455	28.3047	61.084	75.64	22.867	53.197	1.87944	2399023		BCAL2172	B4ED94	putative phosphoesterase
Chromossome 1	Reverse	2400010	17.974	4.559	63.742	28.7583	237.151	90.768	68.6	132.173	4.59599	2399950		BCAL2173	B4ED95	putative hydrolase	up
Chromossome 1	Reverse	2401119	2.996	3.599	2.707	3.10067	0	30.256	0	10.0853	3.25263	2401021		BCAL2174	B4ED96	hypothetical protein
Chromossome 1	Reverse	2403749	105.738	84.467	82.446	90.8837	348.54	509.311	182.932	346.928	3.81727	2403686	a	BCAL2178	B4EDA0	cell division protein FtsB	up
Chromossome 1	Reverse	2403768	3.772	4.199	2.338	3.43633	28.746	10.085	22.867	20.566	5.98487	2403686	b	BCAL2178	B4EDA0	cell division protein FtsB	up
Chromossome 1	Reverse	2403853	18.862	19.437	16.612	18.3037	0	0	0	0	0	2403686	c	BCAL2178	B4EDA0	cell division protein FtsB
Chromossome 1	Reverse	2407685	291.029	368.702	335.2	331.644	1183.96	1069.05	823.196	1025.4	3.09188	2407667		BCAL2181	B4EDA3	CTP synthetase	up
Chromossome 1	Reverse	2414605	26.407	28.915	118.747	58.023	14.373	15.128	45.733	25.078	0.432208	2414371		BCAL2186	B4EDA8	putative lipoprotein releasing system transmembrane protein	down
Chromossome 1	Reverse	2424693	2.663	0	7.506	3.38967	0	0	0	0	0	2424495		BCAL2195	B4EDS4	co-chaperone HscB
Chromossome 1	Reverse	2424980	0	2.76	7.999	3.58633	0	0	0	0	0	2424915		BCAL2196	B4EDS5	HesB family protein
Chromossome 1	Reverse	2427304	0	2.28	9.352	3.87733	0	10.085	0	3.36167	0.867005	2427284	a	BCAL2199	B4EDS8	putative transcriptional regulator protein
Chromossome 1	Reverse	2427316	129.038	219.566	408.663	252.422	720.437	398.372	434.464	517.758	2.05116	2427284	b	BCAL2199	B4EDS8	putative transcriptional regulator protein	up
Chromossome 1	Reverse	2427923	62.023	47.153	111.61	73.5953	114.982	221.878	91.466	142.775	1.94001	2427881		BCAL2200	B4EDS9	low molecular weight phosphotyrosine protein phosphatase
Chromossome 1	Reverse	2428260	21.081	18.597	58.082	32.5867	25.152	30.256	68.6	41.336	1.26849	2428210	a	BCAL2201	B4EDT0	hypothetical protein
Chromossome 1	Reverse	2428288	0	2.16	3.446	1.86867	0	0	0	0	0	2428210	b	BCAL2201	B4EDT0	hypothetical protein
Chromossome 1	Reverse	2430528	242.987	192.69	313.173	249.617	326.981	267.262	182.932	259.058	1.03782	2430508		BCAL2203	B4EDT2	hypothetical protein
Chromossome 1	Reverse	2432811	2.663	2.04	5.784	3.49567	123.965	55.47	22.867	67.434	19.2907	2432781	a	BCAL2205	B4EDT4	D-alanyl-D-alanine endopeptidase	up
Chromossome 1	Reverse	2432984	85.767	67.909	45.776	66.484	0	0	0	0	0	2432781	b	BCAL2205	B4EDT4	D-alanyl-D-alanine endopeptidase
Chromossome 1	Reverse	2436248	13.092	9.598	6.153	9.61433	5.39	0	0	1.79667	0.186874	2435970		BCAL2207	B4EDT6	putative dihydrolipoamide dehydrogenase
Chromossome 1	Reverse	2440732	6.768	5.639	14.274	8.89367	84.44	105.896	68.6	86.312	9.70488	2440656	a	BCAL2209	B4EDT8	pyruvate dehydrogenase subunit E1	up
Chromossome 1	Reverse	2440872	11.872	13.558	25.595	17.0083	12.576	15.128	0	9.23467	0.54295	2440656	b	BCAL2209	B4EDT8	pyruvate dehydrogenase subunit E1
Chromossome 1	Reverse	2440915	8.876	10.078	21.781	13.5783	0	10.085	0	3.36167	0.247576	2440656	c	BCAL2209	B4EDT8	pyruvate dehydrogenase subunit E1
Chromossome 1	Reverse	2448933	26.962	21.357	13.905	20.7413	7.186	0	0	2.39533	0.115486	2448751		BCAL2214	B4EDU3	DNA polymerase IV
Chromossome 1	Reverse	2451871	4.438	3.479	0	2.639	0	0	0	0	0	2451675		BCAL2216	B4EDQ3	putative transposase
Chromossome 1	Reverse	2452505	38.168	21.477	40.854	33.4997	8.983	5.043	22.867	12.2977	0.367098	2452457		BCAL2218	B4EDU8	putative transposase
Chromossome 1	Reverse	2453400	236.44	158.255	107.796	167.497	210.202	373.159	503.064	362.142	2.16208	2453394		BCALr2219	0	tRNA-Met	up
Chromossome 1	Reverse	2460956	10.541	6.119	10.583	9.081	14.373	5.043	0	6.472	0.712697	2460855	a	BCAL2224	B4EDV3	glutamine synthetase
Chromossome 1	Reverse	2461139	266.176	252.8	236.141	251.706	310.812	242.049	137.199	230.02	0.913845	2460855	b	BCAL2224	B4EDV3	glutamine synthetase
Chromossome 1	Reverse	2463511	17.198	11.158	21.658	16.6713	52.101	50.427	0	34.176	2.04999	2463485		BCAL2227	B4EDV6	hypothetical protein	up
Chromossome 1	Reverse	2465602	33.397	25.436	46.022	34.9517	0	0	22.867	7.62233	0.218082	2465582	a	BCAL2229	B4EDV8	hypothetical protein
Chromossome 1	Reverse	2465806	8.987	4.319	12.552	8.61933	12.576	10.085	45.733	22.798	2.64498	2465582	b	BCAL2229	B4EDV8	hypothetical protein	up
Chromossome 1	Reverse	2469982	12.205	12.598	6.153	10.3187	0	10.085	68.6	26.2283	2.54183	2469980		BCAL2230	B4EDV9	putative ATP-dependent helicase	up
Chromossome 1	Reverse	2481661	2.219	2.04	0	1.41967	0	0	0	0	0	2481412		BCAL2239	B4EDW8	putative gamma-glutamyl-gamma-aminobutyrate hydrolase
Chromossome 1	Reverse	2490358	12.538	10.918	17.597	13.6843	30.542	35.299	0	21.947	1.6038	2490327		BCAL2246	B4EDX5	histidine ammonia-lyase
Chromossome 1	Reverse	2503317	11.095	7.799	14.52	11.138	19.763	0	0	6.58767	0.591459	2503067		BCAL2258	B4EDY7	hypothetical protein
Chromossome 1	Reverse	2511129	16.088	10.198	15.382	13.8893	46.712	20.171	114.333	60.4053	4.34904	2511107		BCAL2264	B4EEK3	AraC family regulatory protein	up
Chromossome 1	Reverse	2515905	3.329	0	3.322	2.217	0	0	0	0	0	2515889		BCAL2269	B4EEK8	hypothetical protein
Chromossome 1	Reverse	2517974	8.432	4.559	4.184	5.725	0	0	0	0	0	2517815		BCAL2271	B4EEL0	putative toxic anion resistance protein
Chromossome 1	Reverse	2530650	2.33	0	3.076	1.802	0	0	0	0	0	2530422		BCAL2280	B4EEL9	putative homoserine/homoserine lactone efflux protein
Chromossome 1	Reverse	2537884	117.277	103.424	150.741	123.814	14.373	0	45.733	20.0353	0.161818	2537603		BCAL2284	B4EEM3	acetyl-CoA synthetase	down
Chromossome 1	Reverse	2546649	101.855	82.547	133.022	105.808	59.288	70.598	68.6	66.162	0.625302	2546590	a	BCAL2294	B4EEN3	LysR family regulatory protein
Chromossome 1	Reverse	2546669	7.101	4.679	8.491	6.757	0	0	0	0	0	2546590	b	BCAL2294	B4EEN3	LysR family regulatory protein
Chromossome 1	Reverse	2552082	2.885	2.16	5.907	3.65067	0	15.128	0	5.04267	1.3813	2552062	a	BCAL2301	B4EEP0	hypothetical protein
Chromossome 1	Reverse	2552175	979.824	632.181	588.322	733.442	804.877	413.5	251.532	489.97	0.668041	2552062	b	BCAL2301	B4EEP0	hypothetical protein
Chromossome 1	Reverse	2554409	4.771	8.399	9.229	7.46633	46.712	0	68.6	38.4373	5.14809	2554380		BCAL2302	B4EEP1	excinuclease ABC subunit B	up
Chromossome 1	Reverse	2556827	7.878	11.278	11.075	10.077	5.39	10.085	0	5.15833	0.511892	2556745	a	BCAL2304	B4EEP3	3-hydroxybutyrate dehydrogenase
Chromossome 1	Reverse	2556870	3.661	3.719	5.66	4.34667	0	0	0	0	0	2556745	b	BCAL2304	B4EEP3	3-hydroxybutyrate dehydrogenase
Chromossome 1	Reverse	2559447	7.323	5.399	22.273	11.665	0	0	0	0	0	2559213	a	BCAL2307	B4EEP6	hypothetical protein
Chromossome 1	Reverse	2559461	9.098	8.879	7.999	8.65867	0	0	0	0	0	2559213	b	BCAL2307	B4EEP6	hypothetical protein
[truncated: 1,859 more rows]

## Sheet: KEGGs Pathways (S7)
Pita et al; Identification of Burkholderia cenocepacia non-coding RNAs expressed during Caenorhabditis elegans infection
[truncated: 253 more rows]

[truncated: 3 more sheets: TSSs (samples) (S8), sRNAs (S9), sRNAs Targets (S10)]
